# Supplementary material for: Selection for insecticide resistance can promote Plasmodium falciparum infection in Anopheles
Source: PLoS Pathog. 2023 Jun 20;19(6):e1011448. doi: 10.1371/journal.ppat.1011448 (PMC10313043; doi:10.1371/journal.ppat.1011448)
Supplement: S1 Data — (XLSX) [file ppat.1011448.s009.xlsx]

## Sheet: Sheet1
SUB12138 Lipidomics											Areas
											R1 NBF FB					S1 NBF FB	S1 NBF FB	S1 NBF FB	S1 NBF FB	S1 NBF FB	R1 NBF FB EXP 24h	R1 NBF FB EXP 24h	R1 NBF FB EXP 24h	R1 NBF FB EXP 24h	R1 NBF FB EXP 24h
											SPL01	SPL02	SPL03	SPL04	SPL05	SPL06	SPL07	SPL08	SPL09	SPL10	SPL41	SPL42	SPL43	SPL44	SPL45
name	lipidion	key	Class	Subclass	fattyacid	fa1	fa2	fa3	calcmz	ionformula	area[s1-1]	area[s1-2]	area[s1-3]	area[s1-4]	area[s1-5]	area[s2-1]	area[s2-2]	area[s2-3]	area[s2-4]	area[s2-5]	area[s9-1]	area[s9-2]	area[s9-3]	area[s9-4]	area[s9-5]
AcCa(12:0)+H_22.61	AcCa(12:0)+H	AcCa	Fatty acyl and other lipids	Acyl Carnitine	(12:0)	(12:0)			344.28	C19 H38 O4 N1	0	0	0	22203.3	0	0	86700.6	0	0	607362	0	0	0	0	0
AcCa(12:1)+H_20.73	AcCa(12:1)+H	AcCa	Fatty acyl and other lipids	Acyl Carnitine	(12:1)	(12:1)			342.264	C19 H36 O4 N1	5.1975e+06	3.64225e+06	0	4.61014e+06	0	248157	7.13504e+06	0	2.74847e+06	8.18966e+06	0	0	0	0	0
AcCa(14:0)+H_25.68	AcCa(14:0)+H	AcCa	Fatty acyl and other lipids	Acyl Carnitine	(14:0)	(14:0)			372.311	C21 H42 O4 N1	1.81304e+06	1.43441e+06	692440	1.26089e+06	818536	1.08977e+06	1.43433e+06	351236	548544	2.41208e+06	579519	0	0	0	330947
AcCa(14:1)+H_23.94	AcCa(14:1)+H	AcCa	Fatty acyl and other lipids	Acyl Carnitine	(14:1)	(14:1)			370.295	C21 H40 O4 N1	1.33353e+07	8.44796e+06	1.23852e+06	1.56303e+07	2.76596e+06	3.3651e+06	1.25017e+07	0	3.37741e+06	1.92755e+07	0	0	0	0	0
AcCa(16:0)+H_28.56	AcCa(16:0)+H	AcCa	Fatty acyl and other lipids	Acyl Carnitine	(16:0)	(16:0)			400.342	C23 H46 O4 N1	1.93895e+07	1.69525e+07	9.03177e+06	22483642	1.09219e+07	9.07754e+06	1.74225e+07	2.06001e+06	5.89976e+06	3.06901e+07	5.59217e+06	0	5.6119e+06	0	3.25085e+06
AcCa(16:1)+H_26.78	AcCa(16:1)+H	AcCa	Fatty acyl and other lipids	Acyl Carnitine	(16:1)	(16:1)			398.326	C23 H44 O4 N1	7.23065e+07	5.37636e+07	1.93067e+07	7.08754e+07	4.98306e+07	2.19949e+07	3.75822e+07	3.80404e+06	1.56474e+07	8.84045e+07	5.0885e+06	0	481171	0	1.8826e+06
AcCa(18:1)+H_29.4	AcCa(18:1)+H	AcCa	Fatty acyl and other lipids	Acyl Carnitine	(18:1)	(18:1)			426.358	C25 H48 O4 N1	3.23731e+07	2.68906e+07	8.02131e+06	3.93347e+07	2.38411e+07	1.51955e+07	1.86251e+07	2.97002e+06	5.93069e+06	4.49179e+07	4.39172e+06	402571	2.62898e+06	307460	4.10372e+06
AEA(15:1)+NH4_22.25	AEA(15:1)+NH4	AEA	Fatty acyl and other lipids	N-Acylethanolamine	(15:1)	(15:1)			301.285	C17 H37 O2 N2	7.77733e+06	0	0	0	0	0	2.61415e+07	0	0	0	3.17745e+07	0	0	0	0
Cer(d12:0_23:1)-H_40.96	Cer(d12:0_23:1)-H	Cer	Sphingolipids	Ceramides	(d12:0_23:1)	(d12:0)	(23:1)		550.52	C35 H68 O3 N1	2.35675e+06	3.65128e+06	6.31102e+06	5.96024e+06	0	744586	6.06384e+06	502281	5.06968e+06	9.11644e+06	507537	808076	1.59453e+06	292000	5.13804e+06
Cer(d14:1_18:0)-H_38.58	Cer(d14:1_18:0)-H	Cer	Sphingolipids	Ceramides	(d14:1_18:0)	(d14:1)	(18:0)		508.474	C32 H62 O3 N1	90651.3	1.0461e+06	1.49283e+06	347571	0	0	1.78713e+06	0	2.2692e+06	1.84126e+06	0	0	428627	0	312616
Cer(d14:1_20:0)+H_41.17	Cer(d14:1_20:0)+H	Cer	Sphingolipids	Ceramides	(d14:1_20:0)	(d14:1)	(20:0)		538.519	C34 H68 O3 N1	5.75444e+07	7.39033e+07	9.9236e+07	6.35396e+07	6.03461e+07	3.63581e+07	1.0727e+08	3.76508e+07	6.41175e+07	1.01336e+08	3.91679e+07	2.7378e+07	7.49864e+07	2.32294e+07	6.67505e+07
Cer(d14:1_20:0)-H_40.1	Cer(d14:1_20:0)-H	Cer	Sphingolipids	Ceramides	(d14:1_20:0)	(d14:1)	(20:0)		536.505	C34 H66 O3 N1	4.53914e+07	5.83572e+07	1.14642e+08	7.51987e+07	0	2.99208e+07	1.06926e+08	8.48577e+06	6.90946e+07	1.15364e+08	5.43544e+06	9.31269e+06	4.38162e+07	0	5.5085e+07
Cer(d14:1_22:0)+H_42.85	Cer(d14:1_22:0)+H	Cer	Sphingolipids	Ceramides	(d14:1_22:0)	(d14:1)	(22:0)		566.551	C36 H72 O3 N1	8.4624e+07	1.17438e+08	1.5596e+08	1.2818e+08	1.05437e+08	6.18848e+07	1.51546e+08	5.88803e+07	9.56726e+07	1.71087e+08	6.07856e+07	4.65811e+07	1.43485e+08	4.38946e+07	1.12665e+08
Cer(d14:1_22:0)-H_41.67	Cer(d14:1_22:0)-H	Cer	Sphingolipids	Ceramides	(d14:1_22:0)	(d14:1)	(22:0)		564.536	C36 H70 O3 N1	9.62039e+07	1.47876e+08	2.31887e+08	1.89565e+08	0	2.46835e+08	1.84608e+08	1.05751e+08	1.30234e+08	2.25989e+08	7.26862e+07	1.15166e+08	1.96412e+08	6.99567e+07	1.3996e+08
Cer(d14:1_23:0)-H_42.49	Cer(d14:1_23:0)-H	Cer	Sphingolipids	Ceramides	(d14:1_23:0)	(d14:1)	(23:0)		578.552	C37 H72 O3 N1	1.46368e+07	2.34613e+07	3.43844e+07	3.12311e+07	0	1.11007e+07	2.95938e+07	4390639	2.45636e+07	3.78794e+07	4.57652e+06	7.26253e+06	1.28444e+07	4.33959e+06	2.64867e+07
Cer(d14:2_20:0)-H_39.57	Cer(d14:2_20:0)-H	Cer	Sphingolipids	Ceramides	(d14:2_20:0)	(d14:2)	(20:0)		534.489	C34 H64 O3 N1	621230	1.12058e+06	3.07315e+06	1.64925e+06	0	0	2.34474e+06	0	1.1471e+06	3.19944e+06	0	0	758930	0	2.51688e+06
Cer(d14:2_22:0)-H_41.25	Cer(d14:2_22:0)-H	Cer	Sphingolipids	Ceramides	(d14:2_22:0)	(d14:2)	(22:0)		562.52	C36 H68 O3 N1	3.30941e+06	5.54491e+06	7.32324e+06	6.9081e+06	158585	6.75875e+06	5.47808e+06	1.92216e+06	5.16696e+06	8.12486e+06	2.36226e+06	4.07376e+06	1.33133e+07	3.16394e+06	8.17554e+06
Cer(d16:1_22:0)+H_44.08	Cer(d16:1_22:0)+H	Cer	Sphingolipids	Ceramides	(d16:1_22:0)	(d16:1)	(22:0)		594.582	C38 H76 O3 N1	7.19812e+06	1.75449e+07	2.95277e+07	2.18861e+07	1.65869e+07	1.17758e+07	2.33021e+07	0	1.33626e+07	1.56951e+06	7.2066e+06	7.47425e+06	1.60367e+07	3.3971e+06	9.31525e+06
Cer(d16:1_22:0)-H_43.11	Cer(d16:1_22:0)-H	Cer	Sphingolipids	Ceramides	(d16:1_22:0)	(d16:1)	(22:0)		592.567	C38 H74 O3 N1	1.54685e+07	2.5401e+07	5.66156e+07	4.05997e+07	0	2.77718e+07	3.53064e+07	6.62688e+06	2.41743e+07	4.80215e+07	8.70647e+06	1.87092e+07	2.42827e+07	1.12923e+07	2.13202e+07
Cer(d18:1_24:0)-H_43.0	Cer(d18:1_24:0)-H	Cer	Sphingolipids	Ceramides	(d18:1_24:0)	(d18:1)	(24:0)		648.63	C42 H82 O3 N1	0	0	0	0	0	0	0	0	0	0	0	0	0	0	0
Cer(d36:1)+H-H2O_42.75	Cer(d36:1)+H-H2O	Cer	Sphingolipids	Ceramides	(d14:1_22:0)	(d14:1)	(22:0)		548.54	C36 H70 O2 N1	2.01605e+07	3.52397e+07	4.9815e+07	3.53628e+07	2.934e+07	5.69027e+06	5.17973e+07	1.39882e+07	1.98467e+07	5.53379e+07	1.26335e+07	1.83364e+06	3.75781e+07	6.7375e+06	2.78224e+07
Cer(t16:0_23:5)+HCOO_33.32	Cer(t16:0_23:5)+HCOO	Cer	Sphingolipids	Ceramides	(t16:0_23:5)	(t16:0)	(23:5)		660.521	C40 H70 O6 N1	1.4512e+08	1.48672e+08	2.00251e+08	2.04856e+08	2.15283e+07	8.55918e+07	2.42042e+08	6.94414e+07	1.54541e+08	2.11557e+08	4.23901e+07	2.11664e+07	8.16429e+07	3.10258e+07	1.03594e+08
Cer(t16:0_25:5)+HCOO_35.15	Cer(t16:0_25:5)+HCOO	Cer	Sphingolipids	Ceramides	(t16:0_25:5)	(t16:0)	(25:5)		688.552	C42 H74 O6 N1	3.08029e+08	3.3042e+08	4.24319e+08	4.61544e+08	5.34817e+07	1.81915e+08	4.45387e+08	1.58216e+08	3.45186e+08	4.61161e+08	1.09166e+08	6.4861e+07	1.42259e+08	8.87329e+07	2.38311e+08
Cer(t16:1_12:0)+H_32.49	Cer(t16:1_12:0)+H	Cer	Sphingolipids	Ceramides	(t16:1_12:0)	(t16:1)	(12:0)		470.42	C28 H56 O4 N1	2.89817e+07	933281	2.74281e+07	3.18202e+07	1.70608e+07	1.47236e+07	2.79309e+07	1.65364e+07	7.59208e+06	7.02498e+06	3.56576e+06	1.91856e+06	3.20832e+07	2.36736e+06	1.1782e+07
CerPE(d36:2)+H_41.34	CerPE(d36:2)+H	CerPE	Sphingolipids	Ceramide phosphoethanolamines	(d36:2)	(d36:2)			687.544	C38 H76 O6 N2 P1	4.27577e+07	6.81078e+07	6.0703e+07	9.8854e+07	5.30219e+07	2.79059e+07	7.64199e+07	1.35817e+07	3.85996e+07	6.77589e+07	1.22242e+07	0	3.30253e+07	0	2.44964e+07
ChE()+H-H2O_36.88	ChE()+H-H2O	ChE	Neutral lipids	Cholesterol Ester	()				369.352	C27 H45 O0	2.88578e+07	4.25474e+07	1.21538e+08	1.09242e+08	84161196	6.95827e+07	1.22541e+08	5.3952e+07	1.34474e+08	1.50012e+08	5.17216e+07	2.63478e+07	1.61049e+08	3.20009e+07	8.46353e+07
ChE()+H-H2O_52.05	ChE()+H-H2O	ChE	Neutral lipids	Cholesterol Ester	()				369.352	C27 H45 O0	3.25938e+09	1.93893e+09	1.40409e+09	3.4038e+09	2.05706e+09	2.10345e+09	1.68768e+09	2.13382e+09	1.61911e+09	2.17537e+09	1.5392e+09	7.5388e+08	2.44169e+09	4.80834e+08	1.88148e+09
CL(16:1_16:1_16:1_16:1)-H_29.09	CL(16:1_16:1_16:1_16:1)-H	CL	Phospholipids	Cardiolipin	(16:1_16:1_16:1_16:1)	(16:1)	(16:1)	(16:1)	1343.9	C73 H133 O17 P2	5.82144e+07	5.40834e+07	6.58722e+07	4.39991e+07	5.44121e+06	1.98608e+07	8.65199e+07	1.40972e+07	4.2856e+07	6.92828e+07	1.19461e+07	1.63745e+07	4.89394e+07	0	8.73795e+07
CL(19:0_22:5_16:1_18:1)-2H_25.78	CL(19:0_22:5_16:1_18:1)-2H	CL	Phospholipids	Cardiolipin	(19:0_22:5_16:1_18:1)	(19:0)	(22:5)	(16:1)	745.51	C84 H148 O17 P2	3.11568e+08	2.27767e+08	3.46804e+08	4.54288e+08	1.88073e+07	2.95712e+08	3.33252e+08	1.32407e+08	9.33228e+07	2.62649e+08	1.94116e+08	9.75364e+07	2.47098e+08	1.05393e+08	2.36984e+08
CL(21:0_20:4_18:1_16:0)-2H_26.59	CL(21:0_20:4_18:1_16:0)-2H	CL	Phospholipids	Cardiolipin	(21:0_20:4_18:1_16:0)	(21:0)	(20:4)	(18:1)	747.526	C84 H152 O17 P2	2.98338e+08	2.46299e+08	3.01704e+08	3.92682e+08	2.59159e+07	2.49928e+08	2.74547e+08	1.22559e+08	1.39588e+08	2.24603e+08	1.66476e+08	1.11852e+08	2.36191e+08	1.21169e+08	2.80488e+08
CL(21:0_22:5_18:1_18:1)-2H_25.84	CL(21:0_22:5_18:1_18:1)-2H	CL	Phospholipids	Cardiolipin	(21:0_22:5_18:1_18:1)	(21:0)	(22:5)	(18:1)	773.541	C88 H156 O17 P2	5.4816e+07	4.16809e+07	3.64896e+07	4.68957e+07	4.47451e+06	3.59925e+07	3.61741e+07	2.28932e+07	2.63881e+07	3.08636e+07	1.69272e+07	1.95824e+07	3.33223e+07	1.43465e+07	4.24333e+07
CL(23:0_22:4_16:1_18:1)-H_43.08	CL(23:0_22:4_16:1_18:1)-H	CL	Phospholipids	Cardiolipin	(23:0_22:4_16:1_18:1)	(23:0)	(22:4)	(16:1)	1550.11	C88 H159 O17 P2	1.51257e+06	2.92051e+06	8.65206e+06	5.10217e+06	0	0	4.96953e+06	0	3.7419e+06	3.75092e+06	52627	0	1.05272e+06	334445	2.45498e+06
CL(23:0_22:5_16:1_16:1)-H_33.78	CL(23:0_22:5_16:1_16:1)-H	CL	Phospholipids	Cardiolipin	(23:0_22:5_16:1_16:1)	(23:0)	(22:5)	(16:1)	1520.06	C86 H153 O17 P2	150210	139805	706132	719926	67287.6	0	162101	0	139869	373152	94697	0	0	0	272416
CL(63:3)-2H_28.1	CL(63:3)-2H	CL	Phospholipids	Cardiolipin	(63:3)	(63:3)			665.448	C72 H132 O17 P2	1.27443e+09	1.9935e+09	2.15449e+09	3.35852e+09	1.72769e+08	1.32233e+09	2.25994e+09	9.42818e+08	1.96177e+09	1.62221e+09	1.64633e+09	5.75739e+08	4.5958e+09	9.75947e+08	3.69852e+09
CL(63:5)-2H_27.92	CL(63:5)-2H	CL	Phospholipids	Cardiolipin	(63:5)	(63:5)			663.432	C72 H128 O17 P2	9.33294e+07	5.81587e+07	1.02933e+08	1.59509e+08	2.03222e+07	1.4074e+07	7.02868e+07	7.54007e+06	4.1604e+07	3.13145e+07	8.6702e+07	6.22908e+06	1.86891e+08	4.01015e+07	1.46311e+08
CL(64:2)-2H_30.24	CL(64:2)-2H	CL	Phospholipids	Cardiolipin	(64:2)	(64:2)			673.463	C73 H136 O17 P2	1.03347e+07	2.5035e+07	1.3111e+07	2.64339e+07	841373	5.73075e+06	1.32432e+07	3.96552e+06	8.28186e+06	7.18885e+06	2.48431e+06	3.86339e+06	6.37337e+06	1.14586e+06	6.29765e+06
CL(64:3)-2H_29.24	CL(64:3)-2H	CL	Phospholipids	Cardiolipin	(64:3)	(64:3)			672.455	C73 H134 O17 P2	8.47988e+07	9.38235e+07	1.28622e+08	1.10569e+08	1.17181e+07	9.33737e+07	1.17973e+08	5.73806e+07	1.10282e+08	1.24682e+08	6.08072e+07	7.15037e+07	8.09944e+07	4.97161e+07	1.07596e+08
CL(64:4)-2H_29.27	CL(64:4)-2H	CL	Phospholipids	Cardiolipin	(16:1_16:1_16:1_16:1)	(16:1)	(16:1)	(16:1)	671.448	C73 H132 O17 P2	1.66232e+08	1.5156e+08	2.84904e+08	1.86381e+08	1.79019e+07	1.9402e+08	2.4245e+08	1.16553e+08	2.53517e+08	2.95447e+08	1.56044e+08	1.51624e+08	1.69543e+08	1.22262e+08	2.57647e+08
CL(66:0)-2H_33.19	CL(66:0)-2H	CL	Phospholipids	Cardiolipin	(66:0)	(66:0)			689.494	C75 H144 O17 P2	2.80445e+09	3.17146e+09	3.61729e+09	2.7424e+09	5.91715e+07	1.94603e+09	3.42434e+09	1.01753e+09	4.00239e+09	3.92435e+09	9.61033e+08	1.14487e+09	2.11918e+09	1.0436e+09	3.19451e+09
CL(66:1)+H_40.28	CL(66:1)+H	CL	Phospholipids	Cardiolipin	(66:1)	(66:1)			1380	C75 H145 O17 P2	1.04761e+08	1.39762e+08	2.18715e+08	1.58995e+08	8.61726e+07	9.73169e+07	1.7643e+08	2.4441e+07	1.8348e+08	2.18275e+08	7.38867e+07	3.43249e+07	1.65773e+08	4.21393e+07	1.58444e+08
CL(66:1)-2H_33.18	CL(66:1)-2H	CL	Phospholipids	Cardiolipin	(66:1)	(66:1)			688.487	C75 H142 O17 P2	4.4762e+09	5.40838e+09	5.44226e+09	4.12552e+09	6.65014e+07	3.07343e+09	5.45578e+09	1.58111e+09	6.50365e+09	6.53299e+09	1.51327e+09	1.85381e+09	3.37515e+09	1.63347e+09	5.13062e+09
CL(66:2)+H_40.15	CL(66:2)+H	CL	Phospholipids	Cardiolipin	(66:2)	(66:2)			1377.98	C75 H143 O17 P2	915118	3.09605e+06	7.68908e+06	4.48188e+06	1.1599e+06	0	3.04628e+06	0	2.51469e+06	5.88869e+06	958459	0	4.04228e+06	0	3.35452e+06
CL(66:2)-2H_32.06	CL(66:2)-2H	CL	Phospholipids	Cardiolipin	(66:2)	(66:2)			687.479	C75 H140 O17 P2	5.68587e+08	5.1755e+08	8.67554e+08	6.35148e+08	0	2.79305e+08	5.2507e+08	5.09823e+07	5.23853e+08	6.88388e+08	2.15767e+08	2.08179e+08	5.2981e+08	1.51377e+08	7.03046e+08
CL(66:4)-2H_29.83	CL(66:4)-2H	CL	Phospholipids	Cardiolipin	(18:1_16:1_16:1_16:1)	(18:1)	(16:1)	(16:1)	685.463	C75 H136 O17 P2	1.63565e+08	1.92061e+08	2.42974e+08	2.38655e+08	2.79301e+07	1.80372e+08	2.38682e+08	1.29928e+08	2.16244e+08	2.5431e+08	1.23373e+08	1.2207e+08	1.66178e+08	1.05675e+08	2.10672e+08
CL(66:5)-2H_28.23	CL(66:5)-2H	CL	Phospholipids	Cardiolipin	(18:2_16:1_16:1_16:1)	(18:2)	(16:1)	(16:1)	684.455	C75 H134 O17 P2	1.77661e+08	2.08398e+08	2.40925e+08	2.67232e+08	3.1672e+07	1.86083e+08	2.73725e+08	1.52136e+08	2.39832e+08	2.89845e+08	1.40287e+08	1.39359e+08	1.73901e+08	1.16963e+08	2.12987e+08
CL(67:3)-2H_28.02	CL(67:3)-2H	CL	Phospholipids	Cardiolipin	(67:3)	(67:3)			693.479	C76 H140 O17 P2	8.1601e+08	1.08182e+09	1.04847e+09	1.76124e+09	2.34781e+08	7.34453e+08	1.3693e+09	4.97855e+08	1.29536e+09	9.15952e+08	7.03736e+08	2.36451e+08	1.94717e+09	5.24888e+08	2.06665e+09
CL(68:1)+H_40.8	CL(68:1)+H	CL	Phospholipids	Cardiolipin	(68:1)	(68:1)			1408.03	C77 H149 O17 P2	5.97092e+07	9.29868e+07	1.4783e+08	1.25796e+08	4.34577e+07	3.02084e+07	1.1704e+08	7.31161e+06	7.2898e+07	1.39735e+08	4.30132e+07	1.04902e+07	1.19956e+08	1.47099e+07	1.13376e+08
CL(68:1)-H_33.69	CL(68:1)-H	CL	Phospholipids	Cardiolipin	(68:1)	(68:1)			1406.01	C77 H147 O17 P2	3.81059e+07	3.95687e+07	4.86135e+07	3.43332e+07	171377	1.95425e+06	5.12152e+07	2.41724e+06	4.25384e+07	4.8683e+07	2.74115e+06	2.55587e+06	1.81941e+07	2.04855e+06	5.01977e+07
CL(68:2)-H_33.51	CL(68:2)-H	CL	Phospholipids	Cardiolipin	(68:2)	(68:2)			1404	C77 H145 O17 P2	4.9898e+07	5.56388e+07	6.56936e+07	4.96494e+07	2.14525e+06	1.12994e+07	5.74451e+07	9.46212e+06	5.48537e+07	6.33713e+07	7.47619e+06	8.93481e+06	3.62156e+07	9.39401e+06	6.18748e+07
CL(68:3)+H_36.64	CL(68:3)+H	CL	Phospholipids	Cardiolipin	(68:3)	(68:3)			1404	C77 H145 O17 P2	3.65255e+07	4.5259e+07	7.08577e+07	7.66114e+07	2.2704e+07	2.28306e+07	5.17636e+07	4.24501e+06	2.78481e+07	6.47376e+07	3.03906e+07	4.97131e+06	5.5597e+07	8.20206e+06	4.91981e+07
CL(68:4)+H_36.62	CL(68:4)+H	CL	Phospholipids	Cardiolipin	(68:4)	(68:4)			1401.98	C77 H143 O17 P2	2.63826e+07	3.60258e+07	5.13878e+07	3.73642e+07	2.30328e+07	2.36484e+07	4.30165e+07	6.08365e+06	4.3997e+07	4.44654e+07	12701582	7.37554e+06	1.77553e+07	8.23277e+06	4.02335e+07
CL(68:5)-2H_30.49	CL(68:5)-2H	CL	Phospholipids	Cardiolipin	(68:5)	(68:5)			698.471	C77 H138 O17 P2	1.13647e+08	1.51296e+08	1.57547e+08	2.1496e+08	2.27217e+07	1.2567e+08	1.5837e+08	1.04667e+08	1.19919e+08	1.77917e+08	9.45272e+07	7.27815e+07	1.21683e+08	7.82092e+07	1.23695e+08
CL(68:6)-2H_29.93	CL(68:6)-2H	CL	Phospholipids	Cardiolipin	(68:6)	(68:6)			697.463	C77 H136 O17 P2	1.99022e+08	2.20668e+08	2.3557e+08	3.17493e+08	3.32659e+07	1.7042e+08	2.31075e+08	1.29932e+08	1.58952e+08	2.52152e+08	1.70508e+08	1.09081e+08	1.99977e+08	1.32931e+08	1.98104e+08
CL(68:7)-2H_26.98	CL(68:7)-2H	CL	Phospholipids	Cardiolipin	(68:7)	(68:7)			696.455	C77 H134 O17 P2	1.41376e+07	2.64466e+07	2.88653e+07	4.13938e+07	3.08615e+06	4.15118e+06	2.15383e+07	4.68488e+06	1.16634e+07	3.04906e+07	2.69129e+07	4.81308e+06	3.18658e+07	2.53729e+07	2.40873e+07
CL(70:0)-2H_34.66	CL(70:0)-2H	CL	Phospholipids	Cardiolipin	(70:0)	(70:0)			717.526	C79 H152 O17 P2	3.07797e+09	3.32761e+09	3.63539e+09	3.60294e+09	2.43494e+08	1.70164e+09	3.55213e+09	1.42116e+09	3.38594e+09	3.75343e+09	1.49799e+09	1.40991e+09	1.78416e+09	1.27286e+09	3.50886e+09
CL(70:1)-2H_34.68	CL(70:1)-2H	CL	Phospholipids	Cardiolipin	(70:1)	(70:1)			716.518	C79 H150 O17 P2	5.54853e+09	6.29982e+09	6.43733e+09	6.312e+09	4.42339e+08	3.08109e+09	6.38235e+09	2.54569e+09	6.24917e+09	7.04403e+09	2.67659e+09	2.56494e+09	3.27752e+09	2.27117e+09	6.35421e+09
CL(70:2)+H_37.67	CL(70:2)+H	CL	Phospholipids	Cardiolipin	(70:2)	(70:2)			1434.04	C79 H151 O17 P2	9.04646e+07	1.30553e+08	1.88612e+08	2.106e+08	5.38904e+07	3.48072e+07	1.55771e+08	8.0567e+06	5.88656e+07	1.69775e+08	8.40554e+07	1.35065e+07	1.95412e+08	1.89053e+07	1.55833e+08
CL(70:2)-2H_33.69	CL(70:2)-2H	CL	Phospholipids	Cardiolipin	(70:2)	(70:2)			715.51	C79 H148 O17 P2	1.79433e+09	1.96676e+09	2.46679e+09	2.2433e+09	0	1.00078e+09	1.92566e+09	6.26245e+08	1.70445e+09	2.33237e+09	9.36234e+08	8.10416e+08	1.67348e+09	7.11935e+08	2.17001e+09
CL(70:3)+H_40.82	CL(70:3)+H	CL	Phospholipids	Cardiolipin	(70:3)	(70:3)			1432.03	C79 H149 O17 P2	1.41766e+08	2.02401e+08	3.16936e+08	3.73786e+08	8.85911e+07	7.83402e+07	2.34397e+08	1.88999e+07	6.84828e+07	2.52554e+08	1.42227e+08	2.76473e+07	2.80785e+08	4.13673e+07	2.27405e+08
CL(70:3)-2H_33.68	CL(70:3)-2H	CL	Phospholipids	Cardiolipin	(70:3)	(70:3)			714.502	C79 H146 O17 P2	3.83646e+09	4.31749e+09	4.77004e+09	4.47121e+09	0	1.87065e+09	4.14539e+09	1.15751e+09	3.42693e+09	4.99065e+09	1.91343e+09	1.57948e+09	3.26304e+09	1.38546e+09	4.52044e+09
CL(70:4)+H_40.44	CL(70:4)+H	CL	Phospholipids	Cardiolipin	(70:4)	(70:4)			1430.01	C79 H147 O17 P2	9.17215e+07	1.35173e+08	1.65757e+08	2.93188e+08	6.18797e+07	7.29502e+07	1.71012e+08	7.81735e+06	3.62498e+07	1.67747e+08	9.77923e+07	762659	1.69021e+08	2.38847e+07	1.47657e+08
CL(70:4)-2H_32.69	CL(70:4)-2H	CL	Phospholipids	Cardiolipin	(70:4)	(70:4)			713.494	C79 H144 O17 P2	7.80294e+08	7.27654e+08	9.27726e+08	1.11769e+09	5.12439e+07	4.17116e+08	6.35818e+08	1.99065e+08	280248211	8.20738e+08	4.89528e+08	2.05986e+08	7.56089e+08	2.80027e+08	7.75559e+08
CL(70:5)+H_40.57	CL(70:5)+H	CL	Phospholipids	Cardiolipin	(70:5)	(70:5)			1428	C79 H145 O17 P2	4.51562e+07	6.96292e+07	1.05732e+08	1.12274e+08	2.94106e+07	3.12595e+07	8.39305e+07	7.31938e+06	4.12324e+07	9.71082e+07	3.83927e+07	8.48713e+06	6.52647e+07	1.16429e+07	6.81202e+07
CL(70:5)-2H_32.65	CL(70:5)-2H	CL	Phospholipids	Cardiolipin	(70:5)	(70:5)			712.487	C79 H142 O17 P2	1.5405e+09	1.51338e+09	1.70165e+09	2.06288e+09	8.64864e+07	7.83812e+08	1.26146e+09	3.715e+08	5.34664e+08	1.68741e+09	9.44071e+08	3.94892e+08	1.44265e+09	5.41791e+08	1.52039e+09
CL(70:6)-2H_32.55	CL(70:6)-2H	CL	Phospholipids	Cardiolipin	(70:6)	(70:6)			711.479	C79 H140 O17 P2	2.57237e+08	2.49793e+08	2.83654e+08	3.81198e+08	3.7502e+07	1.56056e+08	2.31017e+08	8.98076e+07	1.07947e+08	2.69525e+08	1.75631e+08	8.23517e+07	2.34148e+08	1.42159e+08	2.26473e+08
CL(70:7)-2H_31.95	CL(70:7)-2H	CL	Phospholipids	Cardiolipin	(18:2_16:1_18:2_18:2)	(18:2)	(16:1)	(18:2)	710.471	C79 H138 O17 P2	5.7128e+08	5.61426e+08	6.34063e+08	8.37632e+08	8.44154e+07	4.31594e+08	5.14824e+08	2.26912e+08	1.9737e+08	4.80838e+08	513094098	2.21077e+08	5.16702e+08	2.9086e+08	5.63618e+08
CL(70:8)-2H_30.33	CL(70:8)-2H	CL	Phospholipids	Cardiolipin	(70:8)	(70:8)			709.463	C79 H136 O17 P2	1.80779e+08	1.88601e+08	2.48028e+08	3.80934e+08	2.60943e+07	1.91148e+08	1.73016e+08	7.49147e+07	5.14781e+07	2.1249e+08	1.91146e+08	6.29744e+07	2.06177e+08	1.15572e+08	1.91128e+08
CL(72:1)-2H_35.48	CL(72:1)-2H	CL	Phospholipids	Cardiolipin	(72:1)	(72:1)			730.534	C81 H154 O17 P2	1.50886e+08	1.68925e+08	1.47081e+08	1.67871e+08	2.68712e+07	7.18797e+07	1.66853e+08	6.73297e+07	1.88705e+08	1.9813e+08	5.36092e+07	5.45515e+07	6.53675e+07	5.30086e+07	1.37461e+08
CL(72:10)-2H_27.75	CL(72:10)-2H	CL	Phospholipids	Cardiolipin	(72:10)	(72:10)			721.463	C81 H136 O17 P2	1.04703e+08	1.33113e+08	1.95617e+08	2.96136e+08	1.40826e+07	1.8413e+08	1.3449e+08	5.11574e+07	1.54458e+07	1.70554e+08	1.18468e+08	2.54799e+07	1.03722e+08	5.89001e+07	9.46742e+07
CL(72:2)+H_29.16	CL(72:2)+H	CL	Phospholipids	Cardiolipin	(72:2)	(72:2)			1462.07	C81 H155 O17 P2	0	0	567842	152681	137105	0	0	0	0	0	65685.7	109886	0	0	203588
CL(72:2)-H_35.04	CL(72:2)-H	CL	Phospholipids	Cardiolipin	(72:2)	(72:2)			1460.06	C81 H153 O17 P2	2.13806e+07	3.31042e+07	4.37488e+07	4.68047e+07	585434	124790	2.52811e+07	391624	2.61341e+07	3.77632e+07	6.77503e+06	425586	1.58401e+07	3.66892e+06	3.22179e+07
CL(72:3)+H_39.26	CL(72:3)+H	CL	Phospholipids	Cardiolipin	(72:3)	(72:3)			1460.06	C81 H153 O17 P2	1.45348e+08	2.01702e+08	3.12276e+08	4.38788e+08	9.20032e+07	8.37192e+07	2.07873e+08	2.21563e+07	5.33392e+07	2.43468e+08	1.5809e+08	2.35185e+07	3.10704e+08	3.92257e+07	2.0358e+08
CL(72:4)+H_41.31	CL(72:4)+H	CL	Phospholipids	Cardiolipin	(72:4)	(72:4)			1458.04	C81 H151 O17 P2	1.12631e+08	1.55246e+08	2.34193e+08	3.27501e+08	6.55058e+07	5.91461e+07	1.69769e+08	1.14013e+07	4.14381e+07	1.88766e+08	1.316e+08	1.35685e+07	2.07207e+08	2.71687e+07	1.5741e+08
CL(72:4)-H_34.54	CL(72:4)-H	CL	Phospholipids	Cardiolipin	(72:4)	(72:4)			1456.03	C81 H149 O17 P2	5.36923e+07	5.61105e+07	7.01812e+07	8.09561e+07	1.93074e+06	1.75499e+07	5.96887e+07	1.18788e+07	3.31665e+07	6.04463e+07	1.73268e+07	1.22111e+07	3.10747e+07	1.26635e+07	6.10911e+07
CL(72:5)+H_40.82	CL(72:5)+H	CL	Phospholipids	Cardiolipin	(72:5)	(72:5)			1456.03	C81 H149 O17 P2	6.71648e+07	1.00706e+08	1.57218e+08	2.34061e+08	3.19167e+07	4.12453e+07	1.16656e+08	6.96163e+06	1.73076e+07	1.29582e+08	7.71922e+07	3.74164e+06	1.22311e+08	1.64668e+07	9.60138e+07
CL(72:5)-H_33.87	CL(72:5)-H	CL	Phospholipids	Cardiolipin	(72:5)	(72:5)			1454.01	C81 H147 O17 P2	4.30233e+07	4.54987e+07	5.94508e+07	6.71878e+07	352782	9.65659e+06	4.9823e+07	3.16014e+06	2.26441e+07	48334729	1.00071e+07	4.36273e+06	2.85071e+07	5.13217e+06	4.66138e+07
CL(72:6)+H_40.65	CL(72:6)+H	CL	Phospholipids	Cardiolipin	(72:6)	(72:6)			1454.01	C81 H147 O17 P2	8.10497e+07	1.24218e+08	1.70663e+08	2.42473e+08	4.39425e+07	5.6183e+07	1.32439e+08	1.06351e+07	3.43995e+07	1.45691e+08	7.14863e+07	1.02514e+07	1.25016e+08	2.20748e+07	9.72505e+07
CL(72:7)-2H_31.16	CL(72:7)-2H	CL	Phospholipids	Cardiolipin	(72:7)	(72:7)			724.487	C81 H142 O17 P2	9.72063e+07	1.14738e+08	2.19205e+08	2.73815e+08	1.59058e+07	1.56524e+08	1.13896e+08	5.19842e+07	3.34583e+07	1.50908e+08	1.15394e+08	3.39437e+07	9.87186e+07	5.55941e+07	8.74417e+07
CL(72:8)-2H_29.73	CL(72:8)-2H	CL	Phospholipids	Cardiolipin	(72:8)	(72:8)			723.479	C81 H140 O17 P2	2.81872e+08	3.22117e+08	5.41386e+08	7.07358e+08	4.58251e+07	4.18928e+08	3.17537e+08	1.31012e+08	7.66613e+07	3.73138e+08	3.23209e+08	8.35092e+07	2.76404e+08	1.6089e+08	2.57423e+08
CL(72:9)-2H_30.78	CL(72:9)-2H	CL	Phospholipids	Cardiolipin	(18:3_18:2_18:2_18:2)	(18:3)	(18:2)	(18:2)	722.471	C81 H138 O17 P2	2.24804e+08	2.48766e+08	3.88835e+08	5.54946e+08	3.03316e+07	3.54333e+08	2.64482e+08	9.92072e+07	3.78737e+07	2.87743e+08	2.59641e+08	5.71793e+07	2.14831e+08	1.24089e+08	2.10303e+08
CL(74:0)-2H_36.23	CL(74:0)-2H	CL	Phospholipids	Cardiolipin	(74:0)	(74:0)			745.557	C83 H160 O17 P2	3.80731e+08	4.68466e+08	6.08317e+08	4.72271e+08	7.65875e+07	1.67362e+08	4.55285e+08	1.94145e+08	4.65734e+08	5.19979e+08	1.63852e+08	1.79461e+08	1.90705e+08	1.72994e+08	4.27547e+08
CL(74:1)+H_41.73	CL(74:1)+H	CL	Phospholipids	Cardiolipin	(74:1)	(74:1)			1492.12	C83 H161 O17 P2	2.27331e+06	4.11581e+06	2.1195e+07	2.10745e+07	2.23286e+06	2.87274e+06	1.06393e+07	65392.7	1581269	1.49616e+07	1.47441e+06	0	1.15326e+07	304087	3.08992e+06
CL(74:1)-2H_36.32	CL(74:1)-2H	CL	Phospholipids	Cardiolipin	(74:1)	(74:1)			744.549	C83 H158 O17 P2	7.79647e+08	9.23452e+08	1.21771e+09	8.98679e+08	1.12614e+08	3.69515e+08	8.67413e+08	3.49672e+08	8.53499e+08	1.01258e+09	3.31877e+08	3.53532e+08	3.8533e+08	3.34204e+08	8.54372e+08
CL(74:10)-2H_32.05	CL(74:10)-2H	CL	Phospholipids	Cardiolipin	(74:10)	(74:10)			735.479	C83 H140 O17 P2	2.41311e+08	2.82752e+08	3.1605e+08	4.31801e+08	3.28892e+07	1.7982e+08	2.55255e+08	9.8494e+07	1.33397e+08	3.10223e+08	1.17755e+08	7.58877e+07	2.41709e+08	9.81792e+07	1.93873e+08
CL(74:11)-2H_32.06	CL(74:11)-2H	CL	Phospholipids	Cardiolipin	(74:11)	(74:11)			734.471	C83 H138 O17 P2	4.30544e+08	5.2069e+08	5.42314e+08	7.63274e+08	5.34134e+07	3.13719e+08	4.72261e+08	1.76482e+08	2.3659e+08	5.57338e+08	2.27671e+08	1.39841e+08	4.36641e+08	1.86396e+08	3.50054e+08
CL(74:16)-2H_40.78	CL(74:16)-2H	CL	Phospholipids	Cardiolipin	(74:16)	(74:16)			729.432	C83 H128 O17 P2	1.81554e+07	1.94034e+07	2.80223e+07	2.04892e+07	1.30126e+06	9.66443e+06	2.40731e+07	5.06318e+06	2.23252e+07	2.05112e+07	1.03326e+07	8271568	4.57065e+06	1.01249e+07	1.33923e+07
CL(74:2)-2H_35.17	CL(74:2)-2H	CL	Phospholipids	Cardiolipin	(74:2)	(74:2)			743.541	C83 H156 O17 P2	1.27011e+09	1.38014e+09	1.63141e+09	1.5877e+09	7.95061e+07	6.46269e+08	1.23325e+09	4.66076e+08	1.12324e+09	1.49241e+09	6.37337e+08	5.38654e+08	7.33176e+08	5.39889e+08	1.42225e+09
CL(74:3)+H_38.22	CL(74:3)+H	CL	Phospholipids	Cardiolipin	(74:3)	(74:3)			1488.09	C83 H157 O17 P2	2.97385e+07	4.55663e+07	7.51638e+07	8.07433e+07	1.26869e+07	7.92513e+06	4.35686e+07	1.55573e+06	1.18462e+07	5.29672e+07	2.36961e+07	2.88522e+06	8.61801e+07	7.60708e+06	4.9283e+07
CL(74:3)-2H_35.15	CL(74:3)-2H	CL	Phospholipids	Cardiolipin	(74:3)	(74:3)			742.534	C83 H154 O17 P2	2.04585e+09	2.33896e+09	2.49079e+09	2.59985e+09	1.13608e+08	1.06793e+09	1.95696e+09	6.96252e+08	1.68425e+09	2.48314e+09	1.07199e+09	8.06155e+08	1.22554e+09	8.52557e+08	2.24987e+09
CL(74:4)-2H_34.14	CL(74:4)-2H	CL	Phospholipids	Cardiolipin	(74:4)	(74:4)			741.526	C83 H152 O17 P2	1.58923e+09	1.66429e+09	2.14534e+09	2.82593e+09	1.62366e+08	1.05092e+09	1.41454e+09	4.35649e+08	5.258e+08	1.75169e+09	1.09978e+09	3.63027e+08	1.30299e+09	6.74629e+08	1.54793e+09
CL(74:5)+H_37.79	CL(74:5)+H	CL	Phospholipids	Cardiolipin	(74:5)	(74:5)			1484.06	C83 H153 O17 P2	8.53194e+07	1.26148e+08	1.79008e+08	2.97495e+08	4.85737e+07	5.40209e+07	1.08288e+08	7.24989e+06	2.7961e+07	1.3735e+08	9.72616e+07	5.52328e+06	1.59576e+08	1.57243e+07	1.00522e+08
CL(74:5)-2H_34.18	CL(74:5)-2H	CL	Phospholipids	Cardiolipin	(74:5)	(74:5)			740.518	C83 H150 O17 P2	2.97174e+09	3.21409e+09	3.51504e+09	4.78549e+09	1.97537e+08	1.89423e+09	2.70611e+09	7.29679e+08	8.74346e+08	3.20778e+09	2.0471e+09	6.35088e+08	2.22553e+09	1.19293e+09	2.80882e+09
CL(74:6)-2H_33.33	CL(74:6)-2H	CL	Phospholipids	Cardiolipin	(74:6)	(74:6)			739.51	C83 H148 O17 P2	1.18989e+09	1.13536e+09	1.5162e+09	2.13407e+09	107825171	9.06533e+08	1.2709e+09	292825817	2.19996e+08	1.22756e+09	8.50561e+08	1.95749e+08	9.76678e+08	4.31255e+08	1.13567e+09
CL(74:7)+H_40.79	CL(74:7)+H	CL	Phospholipids	Cardiolipin	(74:7)	(74:7)			1480.03	C83 H149 O17 P2	8.40818e+07	1.2914e+08	1.65975e+08	2.96559e+08	4.49988e+07	4.98743e+07	1.31915e+08	9404841	2.80911e+07	1.37864e+08	8.91575e+07	9.31531e+06	1.29706e+08	1.48164e+07	1.00795e+08
CL(74:7)-2H_33.36	CL(74:7)-2H	CL	Phospholipids	Cardiolipin	(74:7)	(74:7)			738.502	C83 H146 O17 P2	1.60786e+09	1.47563e+09	2.50518e+09	3.32964e+09	1.82453e+08	1.04658e+09	1.60474e+09	3.44666e+08	2.69802e+08	1.52765e+09	9.05771e+08	2.33544e+08	1565018634	4.70063e+08	1.55113e+09
CL(74:8)+H_40.68	CL(74:8)+H	CL	Phospholipids	Cardiolipin	(74:8)	(74:8)			1478.01	C83 H147 O17 P2	2.73635e+07	3.74592e+07	6.9756e+07	1.15905e+08	9.62438e+06	1.56543e+07	4.76884e+07	978800	2.70262e+06	5.04765e+07	2.69581e+07	387389	3.56965e+07	3.24645e+06	3.30823e+07
CL(74:8)-2H_33.2	CL(74:8)-2H	CL	Phospholipids	Cardiolipin	(74:8)	(74:8)			737.494	C83 H144 O17 P2	3.89534e+08	4.51096e+08	6.02431e+08	7.17152e+08	5.29003e+07	3.15252e+08	4.7537e+08	1.65854e+08	2.27599e+08	5.17421e+08	2.10808e+08	1.34399e+08	3.67596e+08	1.59816e+08	3.49327e+08
CL(74:9)-2H_33.2	CL(74:9)-2H	CL	Phospholipids	Cardiolipin	(74:9)	(74:9)			736.487	C83 H142 O17 P2	539741207	7.28408e+08	8.4098e+08	1.02433e+09	7.39762e+07	5.10088e+08	6.96395e+08	2.83536e+08	3.69212e+08	8.44005e+08	3.37956e+08	2.31103e+08	5.91451e+08	2.57143e+08	5.23789e+08
CL(76:3)-2H_43.29	CL(76:3)-2H	CL	Phospholipids	Cardiolipin	(76:3)	(76:3)			756.549	C85 H158 O17 P2	1.37457e+07	1.81814e+07	2.49406e+07	2.29793e+07	895797	8.57918e+06	1.98626e+07	3.02787e+06	1.23303e+07	2.01388e+07	9.69959e+06	6.04862e+06	9.16723e+06	4.85139e+06	1.93137e+07
CL(77:3)-2H_41.94	CL(77:3)-2H	CL	Phospholipids	Cardiolipin	(77:3)	(77:3)			763.557	C86 H160 O17 P2	1.13015e+07	1.61131e+07	1.93023e+07	2.7547e+07	1.29493e+06	8.86753e+06	5.10552e+07	6.16147e+06	2.08157e+07	3.68694e+07	2.01167e+06	0	1.45227e+06	3769.71	1.89765e+06
CL(77:5)-H_38.95	CL(77:5)-H	CL	Phospholipids	Cardiolipin	(77:5)	(77:5)			1524.09	C86 H157 O17 P2	529473	831461	2.73838e+06	517890	89854.4	0	1.09083e+06	81806	909234	1.24275e+06	33946.3	0	96664.6	283481	442453
CL(78:10)-2H_33.68	CL(78:10)-2H	CL	Phospholipids	Cardiolipin	(78:10)	(78:10)			763.51	C87 H148 O17 P2	6.33195e+08	8.17242e+08	8.07121e+08	1.21146e+09	7.66634e+07	5.18336e+08	7.04487e+08	3.27806e+08	3.63759e+08	7.49614e+08	2.66285e+08	2.1262e+08	6.39002e+08	2.49409e+08	4.70613e+08
CL(78:12)-2H_32.69	CL(78:12)-2H	CL	Phospholipids	Cardiolipin	(78:12)	(78:12)			761.494	C87 H144 O17 P2	4.56538e+08	5.93978e+08	6.60754e+08	9.34232e+08	5.60066e+07	4.05839e+08	4.44931e+08	1.45904e+08	1.14119e+08	5.25723e+08	2.36497e+08	8.64653e+07	4.20546e+08	1.51705e+08	3.38792e+08
CL(78:13)-2H_32.66	CL(78:13)-2H	CL	Phospholipids	Cardiolipin	(78:13)	(78:13)			760.487	C87 H142 O17 P2	9.85313e+08	1.28245e+09	1.32533e+09	1.92794e+09	8.48124e+07	8.19427e+08	9.59251e+08	2.94834e+08	2.2626e+08	1.1088e+09	4.93887e+08	1.78086e+08	8.17469e+08	3.11561e+08	7.17035e+08
CL(78:14)-2H_25.0	CL(78:14)-2H	CL	Phospholipids	Cardiolipin	(78:14)	(78:14)			759.479	C87 H140 O17 P2	3.10616e+06	835206	439738	378217	24979.9	391249	1.48778e+06	144666	606309	271812	133418	358459	57641.3	129768	1.19487e+06
CL(78:15)-2H_29.01	CL(78:15)-2H	CL	Phospholipids	Cardiolipin	(78:15)	(78:15)			758.471	C87 H138 O17 P2	5.72077e+07	8.98734e+07	1.04731e+08	1.484e+08	9.44116e+06	6.08062e+07	6.8286e+07	2.1693e+07	1.15077e+07	8.62707e+07	3.09181e+07	1.13216e+07	6.65424e+07	2.25637e+07	4.84086e+07
CL(78:16)-2H_44.61	CL(78:16)-2H	CL	Phospholipids	Cardiolipin	(78:16)	(78:16)			757.463	C87 H136 O17 P2	1.7103e+07	1.87246e+07	2.60847e+07	2.01627e+07	887143	2.88696e+07	2.08059e+07	1.06792e+07	1.98651e+07	1.76574e+07	9.3109e+06	1.43881e+07	1.08933e+07	1.07081e+07	1.46838e+07
CL(78:7)-2H_35.78	CL(78:7)-2H	CL	Phospholipids	Cardiolipin	(78:7)	(78:7)			766.534	C87 H154 O17 P2	3.54413e+07	6.16084e+07	1.00869e+08	7.63423e+07	0	1.47314e+08	4.27092e+07	4.52882e+07	7.4619e+07	8.60224e+07	1.94919e+07	6.20354e+07	2.44816e+08	4.70467e+07	2.77703e+07
CL(78:8)-2H_34.8	CL(78:8)-2H	CL	Phospholipids	Cardiolipin	(78:8)	(78:8)			765.526	C87 H152 O17 P2	1.32869e+08	1.92013e+08	2.66931e+08	2.492e+08	2.96615e+07	1.25051e+08	1.51347e+08	7.41163e+07	1.70054e+08	2.40971e+08	5.66814e+07	7.592e+07	1.39959e+08	6.77916e+07	1.06217e+08
CL(78:9)-2H_34.66	CL(78:9)-2H	CL	Phospholipids	Cardiolipin	(78:9)	(78:9)			764.518	C87 H150 O17 P2	3.85649e+08	5.12128e+08	5.79678e+08	6.50473e+08	4.73595e+07	3.08602e+08	4.32043e+08	1.84077e+08	3.38e+08	5.63113e+08	1.49341e+08	1.69796e+08	3.42871e+08	1.57873e+08	2.7991e+08
CL(78:9)-2H_40.9	CL(78:9)-2H	CL	Phospholipids	Cardiolipin	(78:9)	(78:9)			764.518	C87 H150 O17 P2	5.38364e+07	5.96725e+07	6.71608e+07	8.16098e+07	0	2.26486e+07	6.13802e+07	1.48487e+07	3.12455e+07	5.0591e+07	2.01129e+07	1.27596e+07	2.0701e+07	2.27229e+07	37105660
CL(79:5)-2H_27.64	CL(79:5)-2H	CL	Phospholipids	Cardiolipin	(79:5)	(79:5)			775.557	C88 H160 O17 P2	9.14061e+06	4.35818e+06	4.55138e+06	5.57072e+06	311350	7.32291e+06	6.50484e+06	3.84191e+06	3.58115e+06	3.43307e+06	6.54804e+06	7.88421e+06	1.01917e+07	5.98595e+06	7.53863e+06
CL(82:13)-2H_34.41	CL(82:13)-2H	CL	Phospholipids	Cardiolipin	(82:13)	(82:13)			788.518	C91 H150 O17 P2	4.93293e+07	5.89479e+07	6.25351e+07	1.1181e+08	4.54758e+06	6.10647e+07	5.65826e+07	1.57553e+07	1.24655e+07	6.54646e+07	1.89547e+07	1.11338e+07	8.4852e+07	1.76797e+07	46004189
CL(82:19)-2H_32.02	CL(82:19)-2H	CL	Phospholipids	Cardiolipin	(82:19)	(82:19)			782.471	C91 H138 O17 P2	2.64611e+07	5.71732e+07	9.54658e+07	6.65392e+07	6.48479e+06	1.12268e+07	3.21219e+07	3.63822e+06	2.73803e+07	7.371e+07	9.5975e+06	9.61736e+06	2.87699e+07	1.53571e+07	2.07912e+07
CL(85:9)-2H_30.34	CL(85:9)-2H	CL	Phospholipids	Cardiolipin	(85:9)	(85:9)			813.573	C94 H164 O17 P2	56805.4	1.10852e+06	1.67465e+07	703777	3.47885e+06	2.04207e+06	1.12803e+07	2.34188e+06	1.34425e+07	4.2202e+07	496288	75307.3	3.61139e+06	363070	2.13451e+06
DG(16:0_16:1)+NH4_45.8	DG(16:0_16:1)+NH4	DG	Neutral lipids	diglyceride	(16:0_16:1)	(16:0)	(16:1)		584.525	C35 H70 O5 N1	2.53381e+09	1.80124e+09	6.60944e+09	1.84847e+09	1.85594e+09	1814343211	5.83766e+09	1.81693e+09	4.95416e+09	5.32936e+09	4.0968e+09	1.18156e+09	4.49128e+09	3.52282e+09	4.52428e+09
DG(16:0_18:1)+NH4_46.91	DG(16:0_18:1)+NH4	DG	Neutral lipids	diglyceride	(16:0_18:1)	(16:0)	(18:1)		612.556	C37 H74 O5 N1	1.65812e+09	1.99151e+09	5.3519e+09	1.96058e+09	1.90837e+09	1.98098e+09	4.3656e+09	1.51606e+09	4.23904e+09	3.43716e+09	2.42804e+09	1.35878e+09	3.96989e+09	2.96349e+09	5.36929e+09
DG(16:1_16:1)+Na_43.67	DG(16:1_16:1)+Na	DG	Neutral lipids	diglyceride	(16:1_16:1)	(16:1)	(16:1)		587.465	C35 H64 O5 Na1	7.65732e+08	7.13622e+08	1.11592e+09	6.14067e+08	8.24821e+08	5.95828e+08	1.30102e+09	5.14489e+08	1.19665e+09	1.16383e+09	4.82953e+08	2.02098e+08	4.4569e+08	4.13014e+08	7.42494e+08
DG(16:1_18:1)+NH4_44.99	DG(16:1_18:1)+NH4	DG	Neutral lipids	diglyceride	(16:1_18:1)	(16:1)	(18:1)		610.541	C37 H72 O5 N1	9.69374e+08	9.72662e+08	1.47456e+09	9.02588e+08	1.05684e+09	6.67872e+08	2.0291e+09	4.94161e+08	1.29243e+09	1.64532e+09	5.70569e+08	2.08587e+08	8.0222e+08	4.34492e+08	9.91657e+08
DG(17:0)+NH4_21.52	DG(17:0)+NH4	DG	Neutral lipids	diglyceride	(17:0)	(17:0)			376.306	C20 H42 O5 N1	0	8.38967e+06	4.23525e+07	492077	3.83819e+06	0	0	0	2.07324e+06	7.06045e+06	1.83499e+07	0	0	0	0
DG(18:1_18:1)+NH4_47.28	DG(18:1_18:1)+NH4	DG	Neutral lipids	diglyceride	(18:1_18:1)	(18:1)	(18:1)		638.572	C39 H76 O5 N1	4.08404e+08	4.18083e+08	4.70837e+08	3.55036e+08	4.09736e+08	2.40535e+08	6.38884e+08	1.25911e+08	3.70886e+08	5.08461e+08	1.26454e+08	2.9694e+07	2.75487e+08	9.74132e+07	3.01431e+08
DG(28:0e)+Na_50.34	DG(28:0e)+Na	DG	Neutral lipids	diglyceride	(28:0e)	(28:0e)			521.454	C31 H62 O4 Na1	2.29791e+08	2.36974e+08	3.20593e+08	2.15496e+08	2.82315e+08	1.49568e+08	4.86294e+08	1.49624e+08	4.04702e+08	3.53018e+08	1.43724e+08	7.57588e+07	1.73864e+08	1.00361e+08	2.72846e+08
DG(30:0e)+Na_51.28	DG(30:0e)+Na	DG	Neutral lipids	diglyceride	(30:0e)	(30:0e)			549.485	C33 H66 O4 Na1	2.67752e+09	3.17922e+09	4.40454e+09	3.10999e+09	3.88931e+09	1.518e+09	5.54132e+09	1.41613e+09	5.29237e+09	4.65176e+09	1.1439e+09	2.9141e+08	1.70401e+09	7.90482e+08	3.12539e+09
DG(30:1e)+Na_50.65	DG(30:1e)+Na	DG	Neutral lipids	diglyceride	(30:1e)	(30:1e)			547.47	C33 H64 O4 Na1	7.53812e+08	7.32265e+08	1.36383e+09	8.59096e+08	9.70168e+08	3.71231e+08	1.83087e+09	3.92395e+08	1.5888e+09	1.53801e+09	3.65317e+08	1.06306e+08	5.41966e+08	2.49007e+08	1.08079e+09
DG(30:3e)+H_50.26	DG(30:3e)+H	DG	Neutral lipids	diglyceride	(30:3e)	(30:3e)			521.456	C33 H61 O4	2.43039e+08	2.45995e+08	3.41307e+08	2.23835e+08	2.94374e+08	1.53564e+08	5.2979e+08	1.53892e+08	4.13855e+08	4.01881e+08	1.61167e+08	7.7231e+07	1.74917e+08	1.12766e+08	2.86672e+08
DG(32:0e)+Na_49.25	DG(32:0e)+Na	DG	Neutral lipids	diglyceride	(32:0e)	(32:0e)			577.517	C35 H70 O4 Na1	2.21007e+08	2.11803e+08	4.78662e+08	2.16511e+08	2.79004e+08	1.07182e+08	5.49249e+08	9.54588e+07	4.43576e+08	4.60551e+08	1.56518e+08	3.16164e+07	4.07162e+08	1.22889e+08	3.83637e+08
DG(32:2e)+H_52.6	DG(32:2e)+H	DG	Neutral lipids	diglyceride	(32:2e)	(32:2e)			551.503	C35 H67 O4	4.66614e+08	7.55527e+08	8.2035e+08	6.67631e+08	7.76713e+08	1.33683e+08	1.13477e+09	2.2324e+08	8.911e+08	8.84185e+08	1.71426e+08	0	2.31899e+08	4.69119e+07	5.91402e+08
DG(32:3e)+H_40.1	DG(32:3e)+H	DG	Neutral lipids	diglyceride	(32:3e)	(32:3e)			549.488	C35 H65 O4	1.75761e+08	2.53752e+08	3.67028e+08	3.27607e+08	1.97742e+08	1.96408e+08	3.77991e+08	7.32444e+07	2.77991e+08	3.25615e+08	1.90958e+08	1.40945e+08	4.51586e+08	1.48497e+08	3.46743e+08
DG(32:3e)+H_51.35	DG(32:3e)+H	DG	Neutral lipids	diglyceride	(32:3e)	(32:3e)			549.488	C35 H65 O4	3.28736e+09	3.32564e+09	5.05694e+09	3.3591e+09	4.26379e+09	1.64948e+09	6.28443e+09	1.52515e+09	5.50659e+09	5.49997e+09	1.56956e+09	1.25281e+08	1.83246e+09	1.03683e+09	3.56105e+09
DG(34:2e)+Na_40.92	DG(34:2e)+Na	DG	Neutral lipids	diglyceride	(34:2e)	(34:2e)			601.517	C37 H70 O4 Na1	4.05709e+07	5.63822e+07	9.91353e+07	1.5948e+08	3.31251e+07	5.30107e+07	9.13477e+07	1.23132e+07	1.32848e+07	7.22547e+07	9.61375e+07	16134614	1.73838e+08	3.82041e+07	8.91968e+07
DG(34:3e)+H_54.55	DG(34:3e)+H	DG	Neutral lipids	diglyceride	(34:3e)	(34:3e)			577.519	C37 H69 O4	2.5335e+08	3.0927e+08	1.36414e+09	5.99395e+08	1.10925e+09	0	2.55671e+09	0	1.80127e+09	2.11158e+09	0	0	0	0	9.53866e+08
DG(34:4e)+H_40.02	DG(34:4e)+H	DG	Neutral lipids	diglyceride	(34:4e)	(34:4e)			575.503	C37 H67 O4	1.63598e+08	1.8501e+08	2.83823e+08	3.33958e+08	1.44844e+08	1.47534e+08	2.65517e+08	5.41512e+07	133954389	2.5309e+08	2.11557e+08	9.97772e+07	3.83174e+08	1.11645e+08	2.62649e+08
DG(36:4e)+H_41.25	DG(36:4e)+H	DG	Neutral lipids	diglyceride	(36:4e)	(36:4e)			603.535	C39 H71 O4	5.17039e+07	6.95525e+07	1.01955e+08	1.19101e+08	1.17796e+06	5.13277e+07	1.11798e+08	0	5.89204e+07	8.74545e+07	7.45045e+07	3.78386e+07	2.00089e+08	4.41418e+07	1.14282e+08
DG(52:2)+Na_48.78	DG(52:2)+Na	DG	Neutral lipids	diglyceride	(52:2)	(52:2)			867.778	C55 H104 O5 Na1	1.13366e+09	1.08363e+09	1.74225e+09	1.02579e+09	1.35404e+09	7.8775e+08	2.08473e+09	5.529e+08	2.11085e+09	1.9983e+09	3.46403e+08	1.31008e+08	7.75504e+08	4.14179e+08	7.28353e+08
DGDG(16:0_15:0)-H_38.59	DGDG(16:0_15:0)-H	DGDG	Glycoglycerolipids	Digalactosyldiacylglycerol	(16:0_15:0)	(16:0)	(15:0)		877.589	C46 H85 O15	0	114627	3.03404e+06	158196	51545.2	0	0	0	0	47160.3	0	0	52619.5	0	38395.7
DGDG(16:0_16:1)-H_38.78	DGDG(16:0_16:1)-H	DGDG	Glycoglycerolipids	Digalactosyldiacylglycerol	(16:0_16:1)	(16:0)	(16:1)		889.589	C47 H85 O15	15849.4	35233.9	49390.9	69718.9	0	0	70001.2	0	20458.1	0	0	0	0	0	74975.9
DGDG(16:0_17:0)-H_39.96	DGDG(16:0_17:0)-H	DGDG	Glycoglycerolipids	Digalactosyldiacylglycerol	(16:0_17:0)	(16:0)	(17:0)		905.621	C48 H89 O15	0	0	254118	0	0	0	0	0	0	0	0	0	0	0	0
DGDG(16:1_18:1)-H_34.8	DGDG(16:1_18:1)-H	DGDG	Glycoglycerolipids	Digalactosyldiacylglycerol	(16:1_18:1)	(16:1)	(18:1)		915.605	C49 H87 O15	0	0	0	0	0	0	0	0	0	0	0	0	9.04047e+06	0	0
DGDG(17:0_17:0)-H_40.59	DGDG(17:0_17:0)-H	DGDG	Glycoglycerolipids	Digalactosyldiacylglycerol	(17:0_17:0)	(17:0)	(17:0)		919.636	C49 H91 O15	0	0	141730	0	0	0	0	0	0	0	0	0	0	0	0
DGDG(17:0_18:3)-H_40.06	DGDG(17:0_18:3)-H	DGDG	Glycoglycerolipids	Digalactosyldiacylglycerol	(17:0_18:3)	(17:0)	(18:3)		927.605	C50 H87 O15	0	0	0	0	0	0	0	0	0	0	0	0	0	0	0
DGDG(18:1_15:0)-H_39.28	DGDG(18:1_15:0)-H	DGDG	Glycoglycerolipids	Digalactosyldiacylglycerol	(18:1_15:0)	(18:1)	(15:0)		903.605	C48 H87 O15	0	0	0	0	0	0	0	0	0	0	0	0	0	0	0
DGDG(33:3)-H_38.65	DGDG(33:3)-H	DGDG	Glycoglycerolipids	Digalactosyldiacylglycerol	(33:3)	(33:3)			899.574	C48 H83 O15	0	27002	67516.7	0	0	0	0	0	0	0	0	0	0	0	0
DLCL(34:0)-H_43.0	DLCL(34:0)-H	DLCL	Phospholipids	Cardiolipin	(34:0)	(34:0)			903.537	C43 H85 O15 P2	7.03748e+07	7.42525e+07	9.85466e+07	1.00906e+08	0	4.66669e+07	8.46487e+07	2.92834e+07	6.77003e+07	8.61016e+07	7.41579e+07	5.5928e+07	3.25762e+07	4.0957e+07	8.29782e+07
DLCL(34:1)-H_42.32	DLCL(34:1)-H	DLCL	Phospholipids	Cardiolipin	(34:1)	(34:1)			901.521	C43 H83 O15 P2	1.89087e+07	2.07823e+07	2.78969e+07	3.38705e+07	0	6536778	2.54558e+07	1.11074e+07	102638	2.28973e+07	2.58987e+07	1.30193e+06	633354	1.03131e+07	1.84774e+07
DLCL(34:2)-H_42.91	DLCL(34:2)-H	DLCL	Phospholipids	Cardiolipin	(34:2)	(34:2)			899.506	C43 H81 O15 P2	1.18396e+07	1.02986e+07	2.30121e+07	1.45199e+07	0	1.39444e+07	1.64321e+07	8.52941e+06	1.92608e+07	1.8979e+07	1.85337e+07	1.25245e+07	1.14374e+06	1.18693e+07	4.25505e+06
DLCL(36:3)-H_43.3	DLCL(36:3)-H	DLCL	Phospholipids	Cardiolipin	(36:3)	(36:3)			925.521	C45 H83 O15 P2	4.43882e+07	4.97661e+07	6.56689e+07	67700989	5.33547e+06	4.86275e+07	5.84733e+07	4.15527e+07	4.04114e+07	5.55231e+07	6.15389e+07	4.98575e+07	3.10267e+07	4.23996e+07	5.41667e+07
FA(20:5)-H_12.97	FA(20:5)-H	FA	Fatty acyl and other lipids	fatty acid	(20:5)	(20:5)			301.217	O2 H29 C20	4.56702e+07	9.24889e+08	123654313	3.2332e+08	0	0	2.91511e+08	0	2.70108e+08	7.16654e+08	0	7.25266e+07	1.435e+09	0	0
LBPA(16:0_16:0)-H_25.45	LBPA(16:0_16:0)-H	LBPA	Glycerophospholipids	bis(monooleoylglycero)phosphate	(16:0_16:0)	(16:0)	(16:0)		721.503	C38 H74 O10 P1	2.16024e+07	2.99801e+07	3.93653e+07	3.39954e+07	1.59732e+06	2.64981e+07	3.17406e+07	1.48057e+07	1.80764e+07	2.63365e+07	1.16526e+07	1.60489e+07	2.46738e+07	1.34714e+07	2.29577e+07
LBPA(16:0_16:1)+NH4_39.03	LBPA(16:0_16:1)+NH4	LBPA	Glycerophospholipids	bis(monooleoylglycero)phosphate	(16:0_16:1)	(16:0)	(16:1)		738.528	C38 H77 O10 P1 N1	8.47169e+07	108744322	1.35254e+08	1.46726e+08	3.43563e+07	8.23769e+07	37126020	1.68496e+07	4.44131e+07	1.03356e+08	7.56854e+07	5.75231e+07	1.15657e+08	1.24493e+07	9.62468e+07
LBPA(16:0_16:1)-H_25.66	LBPA(16:0_16:1)-H	LBPA	Glycerophospholipids	bis(monooleoylglycero)phosphate	(16:0_16:1)	(16:0)	(16:1)		719.487	C38 H72 O10 P1	2.465e+08	2.5975e+08	2.95131e+08	2.81654e+08	9.75145e+06	2.77681e+08	3.18959e+08	1.29812e+08	2.24543e+08	2.39094e+08	1.14047e+08	1.52614e+08	2.36849e+08	1.0427e+08	2.70463e+08
LBPA(16:0_18:1)+NH4_40.49	LBPA(16:0_18:1)+NH4	LBPA	Glycerophospholipids	bis(monooleoylglycero)phosphate	(16:0_18:1)	(16:0)	(18:1)		766.559	C40 H81 O10 P1 N1	7.37449e+07	6.80124e+07	9.4207e+07	1.44421e+08	6.17804e+07	6.72312e+07	5.35753e+07	2.71843e+07	3.2821e+07	6.90369e+07	6.47815e+07	2.11351e+07	7.09746e+07	3.82752e+07	6.88647e+07
LBPA(16:1_16:1)-H_24.43	LBPA(16:1_16:1)-H	LBPA	Glycerophospholipids	bis(monooleoylglycero)phosphate	(16:1_16:1)	(16:1)	(16:1)		717.471	C38 H70 O10 P1	5.67857e+07	4.48282e+07	7.02734e+07	5.04224e+07	1.64138e+06	5.94373e+07	5.81914e+07	2.53692e+07	5.36125e+07	5.37538e+07	3.50272e+07	4.22313e+07	4.62777e+07	3.08269e+07	7.31825e+07
LBPA(16:1_18:1)+NH4_39.46	LBPA(16:1_18:1)+NH4	LBPA	Glycerophospholipids	bis(monooleoylglycero)phosphate	(16:1_18:1)	(16:1)	(18:1)		764.544	C40 H79 O10 P1 N1	6.15502e+07	0	0	0	0	4.81126e+07	0	0	0	2.10763e+08	8.94656e+07	0	1.2408e+08	0	8.66365e+07
LBPA(16:1_18:2)+NH4_37.13	LBPA(16:1_18:2)+NH4	LBPA	Glycerophospholipids	bis(monooleoylglycero)phosphate	(16:1_18:2)	(16:1)	(18:2)		762.528	C40 H77 O10 P1 N1	4.16605e+07	4.39098e+07	5.91955e+07	8.37944e+07	2.35732e+07	3.43668e+07	5.11167e+07	1.32066e+07	1.07191e+07	4.72474e+07	4.03265e+07	8.22276e+06	4.79147e+07	1.48726e+07	33177449
LPA(18:0)-H_12.8	LPA(18:0)-H	LPA	Phospholipids	lysophosphatidic acid	(18:0)	(18:0)			437.267	C21 H42 O7 N0 P1	0	0	0	0	0	4.59608e+07	0	9.83581e+06	0	0	2.2549e+06	3.46042e+06	825846	661822	0
LPC(16:1)+H_27.37	LPC(16:1)+H	LPC	Phospholipids	lysophosphatidylcholine	(16:1)	(16:1)			494.324	C24 H49 O7 N1 P1	3.13282e+08	4.76753e+08	2.04384e+08	8.0656e+08	1.19253e+09	4.99782e+08	1.98578e+09	5.6386e+08	8.06754e+08	1.76742e+09	3.67255e+07	0	5.03896e+07	3.92018e+06	1.42324e+07
LPC(16:1)+HCOO_27.39	LPC(16:1)+HCOO	LPC	Phospholipids	lysophosphatidylcholine	(16:1)	(16:1)			538.315	C25 H49 O9 N1 P1	1.72927e+06	4.30174e+06	914177	1.00611e+07	108333	142908	2.53714e+07	329544	1.03208e+07	2.29376e+07	0	0	0	0	0
LPC(18:1)+H_30.14	LPC(18:1)+H	LPC	Phospholipids	lysophosphatidylcholine	(18:1)	(18:1)			522.355	C26 H53 O7 N1 P1	2.92299e+08	5.47317e+08	2.53068e+08	957077969	1.40116e+09	7.01318e+08	1.98868e+09	6.58301e+08	8.45588e+08	1.78892e+09	5.37397e+07	0	6.0849e+07	1.25436e+07	2.05693e+07
LPC(18:1)+HCOO_28.84	LPC(18:1)+HCOO	LPC	Phospholipids	lysophosphatidylcholine	(18:1)	(18:1)			566.346	C27 H53 O9 N1 P1	1.6666e+06	7.22357e+06	1.60427e+06	1.68331e+07	0	0	3.9596e+07	0	17511097	3.21874e+07	0	0	685525	0	0
LPC(18:2)+H_27.78	LPC(18:2)+H	LPC	Phospholipids	lysophosphatidylcholine	(18:2)	(18:2)			520.34	C26 H51 O7 N1 P1	7.40546e+07	1.36675e+08	5.56758e+07	2.91566e+08	3.35166e+08	1.35084e+08	6.3294e+08	1.56286e+08	1.62044e+08	4.62157e+08	1.86312e+07	0	8.42043e+06	0	0
LPC(18:2)+HCOO_29.68	LPC(18:2)+HCOO	LPC	Phospholipids	lysophosphatidylcholine	(18:2)	(18:2)			564.331	C27 H51 O9 N1 P1	50098	273717	0	1.06119e+06	0	0	6.84334e+06	0	528662	3.56322e+06	0	0	0	43215.1	0
LPC(20:5)+H_27.09	LPC(20:5)+H	LPC	Phospholipids	lysophosphatidylcholine	(20:5)	(20:5)			542.324	C28 H49 O7 N1 P1	1.34377e+08	2.2674e+08	6.64756e+07	4.87323e+08	3.25368e+08	1.35952e+08	1.32703e+09	2.20154e+08	2.17695e+08	7.01432e+08	4.06676e+07	0	26022319	991369	1.11972e+07
LPC(22:6)+H_28.45	LPC(22:6)+H	LPC	Phospholipids	lysophosphatidylcholine	(22:6)	(22:6)			568.34	C30 H51 O7 N1 P1	1.97163e+06	1.20117e+07	612320	3.04651e+07	2.18939e+07	8.96627e+06	1.09629e+08	1.79938e+07	1.72017e+07	6.02336e+07	0	0	0	0	0
LPE(16:0)+H_29.16	LPE(16:0)+H	LPE	Phospholipids	lysophosphatidylethanolamine	(16:0)	(16:0)			454.293	C21 H45 O7 N1 P1	0	0	0	0	0	0	1.28507e+07	0	0	7.21701e+06	0	0	0	0	0
LPE(16:0)-H_22.82	LPE(16:0)-H	LPE	Phospholipids	lysophosphatidylethanolamine	(16:0)	(16:0)			452.278	C21 H43 O7 N1 P1	7.99983e+07	9.60444e+07	1.07738e+08	1.06154e+08	1.45791e+07	1.35965e+08	1.7441e+08	8.16898e+07	1.24784e+08	1.63934e+08	3.04035e+07	1.21056e+07	4.23086e+07	2.28616e+07	2.40048e+07
LPE(16:1)+H_26.74	LPE(16:1)+H	LPE	Phospholipids	lysophosphatidylethanolamine	(16:1)	(16:1)			452.277	C21 H43 O7 N1 P1	8.63009e+08	1.2736e+09	5.87214e+08	1.76419e+09	1.86842e+09	1.04552e+09	2.60974e+09	8.64385e+08	1.96852e+09	2.79345e+09	1.49533e+08	2.01908e+07	1.97639e+08	6.49967e+07	1.31448e+08
LPE(16:1)-H_20.92	LPE(16:1)-H	LPE	Phospholipids	lysophosphatidylethanolamine	(16:1)	(16:1)			450.263	C21 H41 O7 N1 P1	1.44426e+09	1.9649e+09	9.77324e+08	2.80333e+09	4.33923e+08	2.45105e+09	3.80158e+09	2.5895e+09	3.32709e+09	4.57211e+09	2.39162e+08	3.34203e+07	3.75628e+08	1.22094e+08	1.85057e+08
LPE(18:0)-H_25.48	LPE(18:0)-H	LPE	Phospholipids	lysophosphatidylethanolamine	(18:0)	(18:0)			480.31	C23 H47 O7 N1 P1	1.01725e+07	1.37003e+07	1.06939e+07	2.57206e+07	2.37344e+06	9.27698e+07	3.09863e+07	3.4092e+07	1.96886e+07	2.21572e+07	3.59285e+06	8.09962e+06	5.2341e+07	1.29288e+07	1.69676e+06
LPE(18:1)+H_29.42	LPE(18:1)+H	LPE	Phospholipids	lysophosphatidylethanolamine	(18:1)	(18:1)			480.308	C23 H47 O7 N1 P1	6.784e+08	1.11681e+09	5.45436e+08	1.74216e+09	1.6879e+09	8.60319e+08	2.27465e+09	1.13431e+09	1.50606e+09	2.19393e+09	1.73208e+08	2.56139e+07	1.85689e+08	5.9969e+07	9.3603e+07
LPE(18:1)-H_23.29	LPE(18:1)-H	LPE	Phospholipids	lysophosphatidylethanolamine	(18:1)	(18:1)			478.294	C23 H45 O7 N1 P1	1.27668e+09	1.71199e+09	8.72802e+08	2.65936e+09	4.12155e+08	1.95532e+09	3.86162e+09	2.25574e+09	2.40571e+09	3.2486e+09	2.6566e+08	4.62215e+07	3.64482e+08	1.12566e+08	2.10707e+08
LPE(18:2)-H_21.76	LPE(18:2)-H	LPE	Phospholipids	lysophosphatidylethanolamine	(18:2)	(18:2)			476.278	C23 H43 O7 N1 P1	3.4002e+08	5.05572e+08	2.84545e+08	7.84398e+08	1.15167e+08	5.17665e+08	1.14012e+09	5.42411e+08	4.95041e+08	1.04945e+09	1.27211e+08	8.82101e+06	8.24775e+07	3.83331e+07	3.58168e+07
LPE(18:3)-H_21.48	LPE(18:3)-H	LPE	Phospholipids	lysophosphatidylethanolamine	(18:3)	(18:3)			474.263	C23 H41 O7 N1 P1	2.66719e+07	4.76167e+07	3.24032e+07	7.99864e+07	8.3476e+06	4.81824e+07	1.22537e+08	50044154	5.79382e+07	1.14239e+08	9.36943e+06	389843	3.89568e+06	3.05611e+06	3.69215e+06
LPE(18:3)-H_33.34	LPE(18:3)-H	LPE	Phospholipids	lysophosphatidylethanolamine	(18:3)	(18:3)			474.263	C23 H41 O7 N1 P1	7.73989e+07	7.80438e+07	8.30792e+07	8.15954e+07	1.32421e+07	5.74966e+07	9.22705e+07	5.23841e+07	1.0009e+08	9.24805e+07	5.36626e+07	5.65699e+07	4.89999e+07	4.97227e+07	8.23781e+07
LPE(18:4)-H_20.91	LPE(18:4)-H	LPE	Phospholipids	lysophosphatidylethanolamine	(18:4)	(18:4)			472.247	C23 H39 O7 N1 P1	2.21319e+08	2.78611e+08	1.52997e+08	4.40595e+08	5.77221e+07	2.91844e+08	5.82898e+08	3.18091e+08	4.494e+08	5.98943e+08	3.09198e+07	2.00129e+06	2.98782e+07	1.42792e+07	2.83584e+07
LPE(18:4)-H_33.02	LPE(18:4)-H	LPE	Phospholipids	lysophosphatidylethanolamine	(18:4)	(18:4)			472.247	C23 H39 O7 N1 P1	6.47622e+07	6.03073e+07	7.64311e+07	6.47968e+07	5.52707e+06	4.51875e+07	6.70925e+07	3.04673e+07	7.53865e+07	7.68142e+07	4.58355e+07	4.17776e+07	4.412e+07	3.83698e+07	6.94338e+07
LPE(20:3)-H_19.13	LPE(20:3)-H	LPE	Phospholipids	lysophosphatidylethanolamine	(20:3)	(20:3)			502.294	C25 H45 O7 N1 P1	0	0	0	0	23610.1	2.35473e+06	11326.5	349749	32144.5	0	0	55904.3	54506.3	0	0
LPE(20:4)-H_23.14	LPE(20:4)-H	LPE	Phospholipids	lysophosphatidylethanolamine	(20:4)	(20:4)			500.278	C25 H43 O7 N1 P1	2.09774e+08	3.20081e+08	1.58522e+08	5.00754e+08	6.22081e+07	3.05621e+08	6.37703e+08	3.58168e+08	4.43491e+08	6.29589e+08	4.51129e+07	5.06629e+06	4.91555e+07	2.0854e+07	2.88158e+07
LPE(20:4)-H_35.47	LPE(20:4)-H	LPE	Phospholipids	lysophosphatidylethanolamine	(20:4)	(20:4)			500.278	C25 H43 O7 N1 P1	1.02679e+08	1.01175e+08	8.57778e+07	7.97213e+07	1.44413e+07	3.12394e+07	1.05719e+08	2.07026e+07	5.59358e+07	6.94533e+07	6.66805e+07	4.03232e+07	4.47548e+07	4.2818e+07	1.07315e+08
LPE(20:5)+H_26.63	LPE(20:5)+H	LPE	Phospholipids	lysophosphatidylethanolamine	(20:5)	(20:5)			500.277	C25 H43 O7 N1 P1	1.75007e+08	3.81473e+08	1.18031e+08	5.82152e+08	4.01671e+08	1.92152e+08	6.31757e+08	2.92989e+08	3.20007e+08	4.86065e+08	3.76851e+07	0	2.96044e+07	8.21384e+06	1.06535e+07
LPE(20:5)-H_20.17	LPE(20:5)-H	LPE	Phospholipids	lysophosphatidylethanolamine	(20:5)	(20:5)			498.263	C25 H41 O7 N1 P1	3.11334e+08	5.87682e+08	2.14266e+08	9.37106e+08	1.04242e+08	5.0388e+08	1.12429e+09	6.78305e+08	5.53222e+08	9.60792e+08	7.79333e+07	6.80181e+06	6.89246e+07	3.18121e+07	2.65794e+07
LPE(20:5)-H_34.23	LPE(20:5)-H	LPE	Phospholipids	lysophosphatidylethanolamine	(20:5)	(20:5)			498.263	C25 H41 O7 N1 P1	5.91471e+07	6.18433e+07	6.1751e+07	1.06498e+08	499920	4.43239e+07	5.25939e+07	2.21484e+07	2.24617e+07	5.18765e+07	4.7939e+07	1.33258e+07	2.85039e+07	2.34913e+07	4.70836e+07
LPG(18:3)-H_25.55	LPG(18:3)-H	LPG	Phospholipids	lysophosphatidylglycerol	(18:3)	(18:3)			505.257	C24 H42 O9 N0 P1	1.30195e+07	1.54754e+07	2.11042e+07	2.56725e+07	189954	9.29749e+06	1.62382e+07	3.7447e+06	5.20665e+06	1.63659e+07	7.51558e+06	3.14925e+06	5.07302e+06	3.55054e+06	1.13879e+07
LPG(18:4)-H_22.98	LPG(18:4)-H	LPG	Phospholipids	lysophosphatidylglycerol	(18:4)	(18:4)			503.242	C24 H40 O9 N0 P1	4.40137e+06	4.92534e+06	6.19212e+06	4.91913e+06	40965.2	3.01637e+06	4.84745e+06	1.08734e+06	2.42311e+06	4.49733e+06	1.66843e+06	1.61531e+06	1.07393e+06	1.37366e+06	5.67384e+06
LPG(20:4)-H_25.4	LPG(20:4)-H	LPG	Phospholipids	lysophosphatidylglycerol	(20:4)	(20:4)			531.273	C26 H44 O9 N0 P1	5.74959e+06	6.92578e+06	7.20802e+06	1.04607e+07	2112.89	3.73799e+06	4.66365e+06	1.46543e+06	2.18133e+06	5.28364e+06	2.92131e+06	1.76165e+06	2.69838e+06	1.01213e+06	7.63287e+06
MG(16:1)+H_28.93	MG(16:1)+H	MG	Neutral lipids	monoglyceride	(16:1)	(16:1)			329.269	C19 H37 O4	2.60377e+07	2.99999e+07	4.30561e+07	4.20307e+07	5.87772e+07	2.25576e+07	1.0967e+08	2.72881e+07	8.96909e+07	1.16173e+08	0	0	3.46059e+07	0	1.47426e+07
MG(18:0)+H_33.6	MG(18:0)+H	MG	Neutral lipids	monoglyceride	(18:0)	(18:0)			359.316	C21 H43 O4	0	0	0	0	0	0	0	0	0	0	0	0	5.08277e+08	0	0
MG(18:1)+H_31.96	MG(18:1)+H	MG	Neutral lipids	monoglyceride	(18:1)	(18:1)			357.3	C21 H41 O4	0	0	0	0	9.027e+06	0	4.59928e+07	0	1.19719e+07	4.87931e+07	0	0	1.30565e+08	0	0
MG(18:3e)+H_29.45	MG(18:3e)+H	MG	Neutral lipids	monoglyceride	(18:3e)	(18:3e)			339.289	C21 H39 O3	0	2.52832e+07	0	7.76842e+07	0	1.13374e+07	1.25139e+08	2.96454e+07	5.87497e+07	1.02156e+08	0	0	0	0	0
MGDG(16:0_18:1)+NH4_42.16	MGDG(16:0_18:1)+NH4	MGDG	Glycoglycerolipids	Monogalactosyldiacylglycerol	(16:0_18:1)	(16:0)	(18:1)		774.609	C43 H84 O10 N1	3.47886e+08	4.02154e+08	4.31605e+08	4.67968e+08	3.81109e+08	2.79007e+08	5.75539e+08	216681188	4.73539e+08	5.51277e+08	1.8509e+08	1.58513e+08	5.06642e+08	1.38275e+08	3.82302e+08
MGDG(16:1_18:1)+Na_40.97	MGDG(16:1_18:1)+Na	MGDG	Glycoglycerolipids	Monogalactosyldiacylglycerol	(16:1_18:1)	(16:1)	(18:1)		777.549	C43 H78 O10 Na1	1.87225e+08	1.1149e+08	1.84724e+08	1.81555e+08	2.17334e+08	1.49018e+08	1.51023e+08	1.21872e+08	2.17359e+08	1.75445e+08	1.73157e+08	1.65968e+08	3.13631e+08	1.45598e+08	1.59968e+08
MGDG(16:1_18:1)-H_38.34	MGDG(16:1_18:1)-H	MGDG	Glycoglycerolipids	Monogalactosyldiacylglycerol	(16:1_18:1)	(16:1)	(18:1)		753.552	C43 H77 O10	3.32504e+07	3.44374e+07	4.39944e+07	44252207	7.73012e+06	6.99135e+06	4.1267e+07	9.97259e+06	3.9032e+07	3.59619e+07	1.04348e+07	1.69714e+07	2.64927e+07	1.22631e+07	4.51279e+07
MGDG(18:1_18:2)+NH4_41.6	MGDG(18:1_18:2)+NH4	MGDG	Glycoglycerolipids	Monogalactosyldiacylglycerol	(18:1_18:2)	(18:1)	(18:2)		798.609	C45 H84 O10 N1	1.02973e+07	1.55085e+07	1.61189e+07	2.29135e+07	9.87925e+06	290633	2.56318e+07	1.64655e+06	1.49288e+07	2.43395e+07	0	0	1.74191e+07	0	7.56873e+06
MGDG(18:1_20:5)-H_42.03	MGDG(18:1_20:5)-H	MGDG	Glycoglycerolipids	Monogalactosyldiacylglycerol	(18:1_20:5)	(18:1)	(20:5)		801.552	C47 H77 O10	1.86047e+07	2.00025e+07	3.13865e+07	3.68869e+07	598537	325380	2.45315e+07	0	1.04001e+07	2.63259e+07	2.58709e+06	542815	3.39107e+07	1.00432e+06	1.87536e+07
MGDG(30:1)+HCOO_25.78	MGDG(30:1)+HCOO	MGDG	Glycoglycerolipids	Monogalactosyldiacylglycerol	(30:1)	(30:1)			745.511	C40 H73 O12	3.13272e+08	2.28278e+08	3.47838e+08	4.56163e+08	1.88073e+07	2.94903e+08	3.33728e+08	1.32011e+08	9.33595e+07	2.63549e+08	1.9419e+08	9.74589e+07	2.46637e+08	1.05427e+08	2.37148e+08
MGDG(30:1e)-H_31.41	MGDG(30:1e)-H	MGDG	Glycoglycerolipids	Monogalactosyldiacylglycerol	(30:1e)	(30:1e)			685.526	C39 H73 O9	6.87644e+07	8.66194e+07	8.85854e+07	1.03526e+08	1.05657e+07	3.99102e+07	9.34042e+07	3.33868e+07	8.44122e+07	9.67023e+07	2.59236e+07	1.13772e+07	4.04543e+07	1.75686e+07	5.65825e+07
MGDG(32:1)+HCOO_25.84	MGDG(32:1)+HCOO	MGDG	Glycoglycerolipids	Monogalactosyldiacylglycerol	(32:1)	(32:1)			773.542	C42 H77 O12	5.23245e+07	4.15562e+07	3.62187e+07	4.65364e+07	4.47451e+06	3.49158e+07	3.59383e+07	2.24222e+07	2.63186e+07	3.08209e+07	1.69272e+07	1.9257e+07	3.31837e+07	1.42731e+07	4.22594e+07
MGDG(33:2)+HCOO_29.26	MGDG(33:2)+HCOO	MGDG	Glycoglycerolipids	Monogalactosyldiacylglycerol	(33:2)	(33:2)			785.542	C43 H77 O12	174632	914156	1.53139e+07	273385	3.44352e+06	210719	1.05127e+07	199189	1.36059e+07	3.97053e+07	510730	28907	3.13112e+06	467949	2.29249e+06
MGDG(33:3)+HCOO_28.25	MGDG(33:3)+HCOO	MGDG	Glycoglycerolipids	Monogalactosyldiacylglycerol	(33:3)	(33:3)			783.526	C43 H75 O12	0	0	456546	0	30075.5	0	73423.6	0	47266.9	1.34307e+06	10295.7	0	90490.5	0	56467.4
MGDG(36:5)-H_27.06	MGDG(36:5)-H	MGDG	Glycoglycerolipids	Monogalactosyldiacylglycerol	(36:5)	(36:5)			775.537	C45 H75 O10	3.40121e+07	7.80967e+07	1.64754e+08	1.87546e+08	1.4751e+07	1.83796e+08	2.57546e+08	7.42841e+07	1.08914e+08	1.1018e+08	1.60217e+08	2.08401e+08	4.52311e+08	1.64188e+08	2.60859e+08
MGDG(38:7)-H_26.88	MGDG(38:7)-H	MGDG	Glycoglycerolipids	Monogalactosyldiacylglycerol	(38:7)	(38:7)			799.537	C47 H75 O10	1.14895e+07	3.6215e+07	9.43947e+07	1.29605e+08	6.44116e+06	4.51557e+07	1.17108e+08	1.34963e+07	1.52367e+07	4.96311e+07	1.28492e+08	4.39967e+07	2.07246e+08	8.36067e+07	1.18374e+08
MGDG(40:5)-H_45.56	MGDG(40:5)-H	MGDG	Glycoglycerolipids	Monogalactosyldiacylglycerol	(40:5)	(40:5)			831.599	C49 H83 O10	2.2279e+07	2.15035e+07	3.47238e+07	2.82905e+07	0	0	2.76131e+07	0	2.17863e+07	2.0068e+07	0	0	3.7033e+07	0	2.68843e+07
MLCL(42:6)-2H_15.08	MLCL(42:6)-2H	MLCL	Phospholipids	Cardiolipin	(42:6)	(42:6)			508.27	C51 H86 O16 P2	1.06711e+07	6.29121e+07	4.63554e+07	1.70739e+08	5.33531e+06	1.86077e+08	2.7418e+08	1.05571e+08	1.6377e+08	1.73257e+08	1.98422e+07	2.21869e+06	6.91687e+07	434586	1.50871e+07
MLCL(50:4)-2H_28.84	MLCL(50:4)-2H	MLCL	Phospholipids	Cardiolipin	(50:4)	(50:4)			566.348	C59 H106 O16 P2	1.6666e+06	7.22357e+06	1.60427e+06	1.68697e+07	0	0	3.97224e+07	0	1.75679e+07	3.21874e+07	0	0	762112	0	0
MLCL(61:2)-2H_20.55	MLCL(61:2)-2H	MLCL	Phospholipids	Cardiolipin	(61:2)	(61:2)			645.45	C70 H132 O16 P2	2.28262e+07	3.06709e+07	5.64192e+07	2.76544e+07	457887	4.78144e+07	4.66321e+07	42476388	7.73662e+07	5.32411e+07	4.65887e+06	5.88897e+06	1.94137e+07	1.17051e+07	1.78884e+07
MLCL(61:2)-2H_42.79	MLCL(61:2)-2H	MLCL	Phospholipids	Cardiolipin	(61:2)	(61:2)			645.45	C70 H132 O16 P2	4.75146e+07	5.24747e+07	7.62424e+07	5.59588e+07	0	1.14219e+07	7.07708e+07	0	6.44579e+07	6.73969e+07	1.26351e+07	8.01111e+06	2.33195e+07	1.11301e+07	4.00313e+07
MLCL(61:3)-2H_41.51	MLCL(61:3)-2H	MLCL	Phospholipids	Cardiolipin	(61:3)	(61:3)			644.442	C70 H130 O16 P2	9.25133e+06	9.91141e+06	2.03175e+07	1.51854e+07	0	0	1.33049e+07	0	9.00635e+06	1.2501e+07	2.28137e+06	359301	0	0	1.11691e+07
MLCL(61:4)-2H_19.37	MLCL(61:4)-2H	MLCL	Phospholipids	Cardiolipin	(61:4)	(61:4)			643.434	C70 H128 O16 P2	2.02892e+07	1.47018e+07	1.66871e+07	1.72755e+07	855429	2.10709e+07	2.14667e+07	1.03239e+07	2.10686e+07	2.49817e+07	77612.3	0	337424	239780	1.19184e+06
MLCL(61:4)-2H_41.29	MLCL(61:4)-2H	MLCL	Phospholipids	Cardiolipin	(61:4)	(61:4)			643.434	C70 H128 O16 P2	1.06015e+07	1.61326e+07	4.11126e+07	3.27301e+07	0	0	2.54134e+07	0	1.47283e+07	3.15321e+07	0	0	3.48919e+06	0	1.81538e+07
MLCL(65:10)-2H_41.45	MLCL(65:10)-2H	MLCL	Phospholipids	Cardiolipin	(65:10)	(65:10)			665.419	C74 H124 O16 P2	4.43735e+06	6.18423e+06	9.49867e+06	8.62151e+06	0	1.23832e+06	5.87734e+06	849176	4.34362e+06	5.08584e+06	4.2141e+06	2.14129e+06	1.99944e+06	3.31655e+06	6.8012e+06
MLCL(65:2)-2H_44.73	MLCL(65:2)-2H	MLCL	Phospholipids	Cardiolipin	(65:2)	(65:2)			673.481	C74 H140 O16 P2	6.92758e+07	8.13828e+07	1.06213e+08	86462198	1.6555e+06	9.46806e+07	8.84646e+07	4.29945e+07	8.19618e+07	7.77991e+07	4.00225e+07	4.85242e+07	8.58342e+07	3.87688e+07	6.58536e+07
MLCL(65:3)-2H_43.16	MLCL(65:3)-2H	MLCL	Phospholipids	Cardiolipin	(65:3)	(65:3)			672.474	C74 H138 O16 P2	3.73724e+07	3.83327e+07	5.72821e+07	5.52556e+07	0	1.31787e+07	4.81783e+07	2.19345e+06	3.66484e+07	4.54382e+07	1.81048e+07	1.00097e+07	1.68721e+07	1.02201e+07	4.15262e+07
MLCL(65:4)-2H_43.1	MLCL(65:4)-2H	MLCL	Phospholipids	Cardiolipin	(65:4)	(65:4)			671.466	C74 H136 O16 P2	8.77269e+07	9.38717e+07	1.30844e+08	1.2402e+08	0	2.60778e+07	1.11998e+08	1.86042e+06	8.34239e+07	1.1018e+08	3.87765e+07	2.31466e+07	4.42515e+07	1.94712e+07	1.00356e+08
PA(16:0_16:1)-H_20.81	PA(16:0_16:1)-H	PA	Phospholipids	phosphatidic acid	(16:0_16:1)	(16:0)	(16:1)		645.45	C35 H66 O8 N0 P1	4.24397e+07	4.02433e+07	6.55473e+07	2.95372e+07	2.00922e+06	4.81279e+07	7.09052e+07	4.25299e+07	8.66839e+07	5.82213e+07	4.28103e+06	5.7223e+06	1.99023e+07	1.14819e+07	2.56979e+07
PA(16:0_16:1)-H_42.79	PA(16:0_16:1)-H	PA	Phospholipids	phosphatidic acid	(16:0_16:1)	(16:0)	(16:1)		645.45	C35 H66 O8 N0 P1	5.08598e+07	5.45396e+07	8.01922e+07	5.95059e+07	0	1.3243e+07	7.57124e+07	0	6.74173e+07	7.04965e+07	1.52176e+07	9.65668e+06	2.49304e+07	1.3166e+07	4.29647e+07
PA(16:0_18:1)-H_44.66	PA(16:0_18:1)-H	PA	Phospholipids	phosphatidic acid	(16:0_18:1)	(16:0)	(18:1)		673.481	C37 H70 O8 N0 P1	6.97526e+07	8.15262e+07	1.0765e+08	8.69852e+07	0	9.85822e+07	8.97576e+07	4.27538e+07	8.1629e+07	7.75572e+07	3.97755e+07	4.84254e+07	8.76705e+07	3.80311e+07	6.54731e+07
PA(16:1_16:1)-H_19.37	PA(16:1_16:1)-H	PA	Phospholipids	phosphatidic acid	(16:1_16:1)	(16:1)	(16:1)		643.434	C35 H64 O8 N0 P1	1.18971e+07	1.32371e+07	1.57196e+07	1.66648e+07	362667	2.00769e+07	1.59281e+07	1.01015e+07	2.07258e+07	2.4e+07	192786	0	467512	385295	979554
PA(16:1_18:2)-H_41.82	PA(16:1_18:2)-H	PA	Phospholipids	phosphatidic acid	(16:1_18:2)	(16:1)	(18:2)		669.45	C37 H66 O8 N0 P1	1.82583e+07	2.10249e+07	3.54833e+07	3.85174e+07	0	562472	2.71421e+07	0	9.39519e+06	28131863	1.03883e+07	0	8.96171e+06	0	2.08766e+07
PA(16:1_18:3)-H_42.87	PA(16:1_18:3)-H	PA	Phospholipids	phosphatidic acid	(16:1_18:3)	(16:1)	(18:3)		667.434	C37 H64 O8 N0 P1	7.15327e+06	6.91962e+06	5.87234e+06	9.08533e+06	582879	2.23339e+06	1.04638e+07	753969	8.6624e+06	6.76848e+06	2.06202e+06	2.29706e+06	712893	2.44675e+06	4.44583e+06
PA(18:1_18:1)-H_22.76	PA(18:1_18:1)-H	PA	Phospholipids	phosphatidic acid	(18:1_18:1)	(18:1)	(18:1)		699.497	C39 H72 O8 N0 P1	2.6585e+07	2.63712e+07	2.86859e+07	2.24093e+07	3.48984e+07	9.17511e+07	2.73832e+07	2.15982e+07	1.5142e+07	3.03439e+07	9.77363e+06	1.6954e+07	1.21159e+08	2.02316e+07	4.18999e+07
PA(18:1_18:2)-H_43.89	PA(18:1_18:2)-H	PA	Phospholipids	phosphatidic acid	(18:1_18:2)	(18:1)	(18:2)		697.481	C39 H70 O8 N0 P1	3.95812e+07	4.573e+07	5.96168e+07	6.90312e+07	0	1.43089e+07	5.56883e+07	0	2.822e+07	4.73712e+07	2.06884e+07	1.01336e+07	1.83014e+07	9.82096e+06	4.43481e+07
PA(18:4_16:1)-H_39.41	PA(18:4_16:1)-H	PA	Phospholipids	phosphatidic acid	(18:4_16:1)	(18:4)	(16:1)		665.419	C37 H62 O8 N0 P1	4.30765e+06	6.05453e+06	9.42654e+06	8.49181e+06	0	1.10862e+06	5.77195e+06	778060	4.21392e+06	5.08863e+06	4.33391e+06	2.01159e+06	1.86974e+06	3.38493e+06	6.6715e+06
PC(10:1e_10:4)+Na_27.22	PC(10:1e_10:4)+Na	PC	Phospholipids	phosphatidylcholine	(10:1e_10:4)	(10:1e)	(10:4)		564.306	C28 H48 O7 N1 P1 Na1	3.28913e+07	4.6731e+07	2.52385e+06	1.41953e+08	1.0194e+08	2.86995e+07	5.18921e+08	3.85692e+07	5.74821e+07	2.48654e+08	0	0	0	0	0
PC(12:1e_21:1)+Na_43.05	PC(12:1e_21:1)+Na	PC	Phospholipids	phosphatidylcholine	(12:1e_21:1)	(12:1e)	(21:1)		752.556	C41 H80 O7 N1 P1 Na1	0	0	0	0	0	0	0	0	0	0	0	0	0	0	0
PC(14:0_14:1)-CH3_31.68	PC(14:0_14:1)-CH3	PC	Phospholipids	phosphatidylcholine	(14:0_14:1)	(14:0)	(14:1)		660.461	C35 H67 O8 N1 P1	8.05209e+07	9.21763e+07	9.76141e+07	1.57735e+08	2.97679e+06	4.03586e+07	1.22456e+08	3.13755e+07	9.8104e+07	1.2161e+08	3.1278e+07	3.76425e+07	8.84842e+07	3.11495e+07	1.05956e+08
PC(14:1e_20:5)+H_39.25	PC(14:1e_20:5)+H	PC	Phospholipids	phosphatidylcholine	(14:1e_20:5)	(14:1e)	(20:5)		736.528	C42 H75 O7 N1 P1	854854	1.07351e+06	1.53772e+07	2.77714e+06	2.16532e+06	3.71244e+07	4.02959e+07	1.00811e+07	2.52161e+07	2.11656e+07	1.33429e+07	1.88233e+07	3.44821e+07	1.85738e+07	3.95949e+07
PC(16:0_12:1)+Na_38.58	PC(16:0_12:1)+Na	PC	Phospholipids	phosphatidylcholine	(16:0_12:1)	(16:0)	(12:1)		698.473	C36 H70 O8 N1 P1 Na1	0	0	80230.7	271849	0	0	45783.9	0	0	0	0	0	0	0	0
PC(16:0_14:0)+H_37.11	PC(16:0_14:0)+H	PC	Phospholipids	phosphatidylcholine	(16:0_14:0)	(16:0)	(14:0)		706.538	C38 H77 O8 N1 P1	1.26712e+08	1.71658e+08	1.82088e+08	2.23033e+08	1.25848e+08	9.17828e+07	2.33997e+08	6.2666e+07	1.45399e+08	2.01507e+08	7.00812e+07	5.51978e+07	1.73174e+08	5.67794e+07	9.94199e+07
PC(16:0_14:0)+Na_40.9	PC(16:0_14:0)+Na	PC	Phospholipids	phosphatidylcholine	(16:0_14:0)	(16:0)	(14:0)		728.52	C38 H76 O8 N1 P1 Na1	1.66745e+08	1.95846e+08	1.05682e+07	3.7468e+08	1.20787e+08	1.33443e+08	2.64174e+08	7.21889e+07	9.55613e+07	2.49988e+08	1.69241e+08	1.47962e+07	2.10636e+08	7.96802e+07	1.63891e+08
PC(16:0_16:0)+Na_40.69	PC(16:0_16:0)+Na	PC	Phospholipids	phosphatidylcholine	(16:0_16:0)	(16:0)	(16:0)		756.551	C40 H80 O8 N1 P1 Na1	6.46143e+09	7.0587e+09	1.06381e+10	1.44043e+10	5035187732	4.67179e+09	9.5556e+09	2.24766e+09	3.00623e+09	9.58461e+09	6.78397e+09	2.02907e+09	7.76888e+09	2.55312e+09	6.97266e+09
PC(16:0_16:1)+H_41.3	PC(16:0_16:1)+H	PC	Phospholipids	phosphatidylcholine	(16:0_16:1)	(16:0)	(16:1)		732.554	C40 H79 O8 N1 P1	1.26933e+10	1.48776e+10	2.26396e+10	1.80785e+10	1.32452e+10	1.00742e+10	1.83171e+10	5.09141e+09	1.33131e+10	2.02338e+10	9.01282e+09	5.47892e+09	1.48646e+10	6.54861e+09	1.08787e+10
PC(16:0_16:1)+HCOO_42.8	PC(16:0_16:1)+HCOO	PC	Phospholipids	phosphatidylcholine	(16:0_16:1)	(16:0)	(16:1)		776.545	C41 H79 O10 N1 P1	3.02618e+07	4.78343e+07	1.38398e+08	7.35262e+07	0	0	8.59781e+07	0	1.22999e+08	131456022	0	0	1.49826e+08	0	2.13636e+07
PC(16:0_16:1)-CH3_34.67	PC(16:0_16:1)-CH3	PC	Phospholipids	phosphatidylcholine	(16:0_16:1)	(16:0)	(16:1)		716.524	C39 H75 O8 N1 P1	6.79278e+09	7.2162e+09	8.59843e+09	8.44042e+09	6.71187e+08	3.82908e+09	7.72716e+09	3.25206e+09	7.76727e+09	8.34176e+09	3.27989e+09	3.15903e+09	4.12009e+09	2.82112e+09	7.81454e+09
PC(16:0_16:1)-CH3_46.27	PC(16:0_16:1)-CH3	PC	Phospholipids	phosphatidylcholine	(16:0_16:1)	(16:0)	(16:1)		716.524	C39 H75 O8 N1 P1	6.89285e+08	5.6694e+08	6.63897e+08	7.13875e+08	0	2.81667e+08	6.47301e+08	4.37917e+08	4.76784e+08	6.7351e+08	5.99773e+08	2.80839e+08	4.35989e+08	4.14049e+08	7.76374e+08
PC(16:0_18:1)+HCOO_44.7	PC(16:0_18:1)+HCOO	PC	Phospholipids	phosphatidylcholine	(16:0_18:1)	(16:0)	(18:1)		804.576	C43 H83 O10 N1 P1	1.17914e+08	1.47807e+08	2.36886e+08	1.81491e+08	0	0	1.69219e+08	0	2.0468e+08	2.14835e+08	0	0	4.93534e+08	0	1.18087e+08
PC(16:0_18:1)+Na_42.79	PC(16:0_18:1)+Na	PC	Phospholipids	phosphatidylcholine	(16:0_18:1)	(16:0)	(18:1)		782.567	C42 H82 O8 N1 P1 Na1	1.24269e+08	1.28355e+09	9.11331e+09	1.08915e+09	4.40242e+08	5.42828e+08	9.50662e+09	0	3.10645e+09	1.02738e+09	3.7343e+07	1.53417e+09	6.51793e+09	2.1224e+09	5.48092e+09
PC(16:0_18:1)-CH3_36.27	PC(16:0_18:1)-CH3	PC	Phospholipids	phosphatidylcholine	(16:0_18:1)	(16:0)	(18:1)		744.555	C41 H79 O8 N1 P1	1.1369e+09	1.27905e+09	1.63916e+09	1.35396e+09	1.5505e+08	5.17166e+08	1.3088e+09	5.2062e+08	1.19494e+09	1.41147e+09	4.55028e+08	4.95244e+08	5.30597e+08	4.65479e+08	1.22742e+09
PC(16:0_20:4)+Na_40.84	PC(16:0_20:4)+Na	PC	Phospholipids	phosphatidylcholine	(16:0_20:4)	(16:0)	(20:4)		804.551	C44 H80 O8 N1 P1 Na1	2.84577e+09	5.03389e+09	6.04845e+09	8.71166e+09	2.45312e+09	3.72052e+09	6.33023e+09	1.5547e+09	1.3507e+09	5.46583e+09	3.49751e+09	1.19961e+09	4.62061e+09	1.69168e+09	3.80246e+09
PC(16:0_20:5)+Na_38.12	PC(16:0_20:5)+Na	PC	Phospholipids	phosphatidylcholine	(16:0_20:5)	(16:0)	(20:5)		802.536	C44 H78 O8 N1 P1 Na1	3.2623e+08	5.12789e+08	5.98995e+08	9.02555e+08	2.43324e+08	4.04952e+08	647866979	1.43502e+08	1.03859e+08	5.23126e+08	3.82591e+08	1.15249e+08	4.80749e+08	1.88725e+08	4.08568e+08
PC(16:1_13:0)+H_39.2	PC(16:1_13:0)+H	PC	Phospholipids	phosphatidylcholine	(16:1_13:0)	(16:1)	(13:0)		690.507	C37 H73 O8 N1 P1	5.01277e+07	3.00096e+07	7.77734e+07	6.22347e+07	1.71716e+07	2.08768e+07	2.86079e+07	6.00735e+06	2.28755e+07	5.55838e+07	0	2.19747e+07	2.32759e+07	1.89081e+07	7.40793e+07
PC(16:1_14:0)+H_39.63	PC(16:1_14:0)+H	PC	Phospholipids	phosphatidylcholine	(16:1_14:0)	(16:1)	(14:0)		704.522	C38 H75 O8 N1 P1	5.71065e+08	6.89135e+08	8.64573e+08	9.67971e+08	5.18851e+08	3.72299e+08	9.04234e+08	2.40671e+08	6.16058e+08	7.96008e+08	3.64994e+08	2.62662e+08	6.73398e+08	2.78149e+08	6.35125e+08
PC(16:1_14:1)+H_39.17	PC(16:1_14:1)+H	PC	Phospholipids	phosphatidylcholine	(16:1_14:1)	(16:1)	(14:1)		702.507	C38 H73 O8 N1 P1	1.3679e+08	1.67832e+08	1.94368e+08	2.97954e+08	1.03763e+08	9.29137e+07	2.17022e+08	6.32807e+07	1.197e+08	1.94992e+08	1.05949e+08	6.42385e+07	1.99046e+08	7.02909e+07	1.49185e+08
PC(16:1_14:2)+H_38.01	PC(16:1_14:2)+H	PC	Phospholipids	phosphatidylcholine	(16:1_14:2)	(16:1)	(14:2)		700.491	C38 H71 O8 N1 P1	537083	1.93109e+06	753833	9.88273e+06	614856	2.35262e+06	1.92681e+07	2.19009e+06	4.62509e+06	7.50226e+06	997979	261293	970372	1.01903e+06	1.23309e+06
PC(16:1_16:1)+HCOO_27.43	PC(16:1_16:1)+HCOO	PC	Phospholipids	phosphatidylcholine	(16:1_16:1)	(16:1)	(16:1)		774.529	C41 H77 O10 N1 P1	1.0557e+08	1.88459e+08	3.88497e+08	4.39507e+08	2.8178e+07	4.59245e+08	4.6677e+08	0	0	2.92242e+08	4.24929e+08	5.10872e+08	1.17988e+09	2.20444e+08	6.54979e+08
PC(16:1_16:1)+HCOO_41.34	PC(16:1_16:1)+HCOO	PC	Phospholipids	phosphatidylcholine	(16:1_16:1)	(16:1)	(16:1)		774.529	C41 H77 O10 N1 P1	0	0	5.08661e+07	2.57731e+07	0	0	2.31251e+06	0	1.4558e+07	5.10304e+07	0	0	1.13858e+08	0	0
PC(16:1_16:1)+Na_40.13	PC(16:1_16:1)+Na	PC	Phospholipids	phosphatidylcholine	(16:1_16:1)	(16:1)	(16:1)		752.52	C40 H76 O8 N1 P1 Na1	9.10174e+08	8.42917e+08	1.9016e+09	1.82365e+09	7.85177e+08	1.00151e+09	8.4562e+08	4.7609e+08	1.15875e+09	9.30035e+08	1.06389e+09	5.80851e+08	1.24076e+09	6.89977e+08	1.46368e+09
PC(16:1_16:1)-CH3_33.65	PC(16:1_16:1)-CH3	PC	Phospholipids	phosphatidylcholine	(16:1_16:1)	(16:1)	(16:1)		714.508	C39 H73 O8 N1 P1	4.34666e+09	4.54148e+09	6.07845e+09	5.58031e+09	0	2.34507e+09	4.63597e+09	1.45663e+09	3.96699e+09	5.47899e+09	2.24407e+09	1.89328e+09	3.9698e+09	1.64771e+09	5.16832e+09
PC(16:1_18:1)+H_41.73	PC(16:1_18:1)+H	PC	Phospholipids	phosphatidylcholine	(16:1_18:1)	(16:1)	(18:1)		758.569	C42 H81 O8 N1 P1	2.15746e+10	2.21646e+10	3.4655e+10	3.725e+10	1.99937e+10	1.6023e+10	2.8979e+10	8.22331e+09	1.77796e+10	3.04394e+10	1.79096e+10	9.10882e+09	2.68158e+10	9.7314e+09	2.69667e+10
PC(16:1_18:1)+HCOO_29.07	PC(16:1_18:1)+HCOO	PC	Phospholipids	phosphatidylcholine	(16:1_18:1)	(16:1)	(18:1)		802.56	C43 H81 O10 N1 P1	6.50915e+06	1.254e+07	2.07812e+07	2.2405e+07	4.35572e+06	1.10359e+06	5.04193e+07	0	8.28708e+06	1.23943e+07	1.29825e+07	3.63229e+06	5.44849e+07	2.87985e+07	3.81151e+07
PC(16:1_18:1)+HCOO_43.19	PC(16:1_18:1)+HCOO	PC	Phospholipids	phosphatidylcholine	(16:1_18:1)	(16:1)	(18:1)		802.56	C43 H81 O10 N1 P1	1.20482e+08	1.52143e+08	2.56133e+08	2.36613e+08	0	0	1.74294e+08	0	1.66898e+08	2.2787e+08	0	0	2.8152e+08	0	1.66753e+08
PC(16:1_18:1)-CH3_35.16	PC(16:1_18:1)-CH3	PC	Phospholipids	phosphatidylcholine	(16:1_18:1)	(16:1)	(18:1)		742.539	C41 H77 O8 N1 P1	3.00716e+09	3.20953e+09	3.79281e+09	3.83585e+09	1.36027e+08	1.50239e+09	2.88491e+09	1.02414e+09	2.48744e+09	3.45512e+09	1.50981e+09	1.19066e+09	1.7279e+09	1.22958e+09	3.32031e+09
PC(16:1_18:2)+HCOO_27.46	PC(16:1_18:2)+HCOO	PC	Phospholipids	phosphatidylcholine	(16:1_18:2)	(16:1)	(18:2)		800.545	C43 H79 O10 N1 P1	3.4603e+07	8.87995e+07	1.85678e+08	2.14214e+08	1.18743e+07	1.59428e+08	2.41886e+08	5.53035e+07	9.60139e+07	1.19562e+08	1.63523e+08	1.7476e+08	5.05682e+08	1.57913e+08	2.61078e+08
PC(16:1_18:2)+HCOO_41.97	PC(16:1_18:2)+HCOO	PC	Phospholipids	phosphatidylcholine	(16:1_18:2)	(16:1)	(18:2)		800.545	C43 H79 O10 N1 P1	3.75014e+07	4.65195e+07	6.34252e+07	7.75164e+07	2.05417e+06	1.46191e+06	5.44535e+07	882342	2.95031e+07	5.91795e+07	9.95093e+06	850159	7.98955e+07	5.31191e+06	4.07283e+07
PC(16:1_18:3)+Na_40.02	PC(16:1_18:3)+Na	PC	Phospholipids	phosphatidylcholine	(16:1_18:3)	(16:1)	(18:3)		776.52	C42 H76 O8 N1 P1 Na1	8.96469e+07	9.73965e+07	1.36192e+08	2.13248e+08	4.75934e+07	8.3502e+07	1.2585e+08	2.8655e+07	6.20418e+06	1.40114e+08	1.11079e+08	1.99907e+07	9.52599e+07	3.42276e+07	9.21692e+07
PC(16:1_20:4)+HCOO_42.64	PC(16:1_20:4)+HCOO	PC	Phospholipids	phosphatidylcholine	(16:1_20:4)	(16:1)	(20:4)		824.545	C45 H79 O10 N1 P1	4.16207e+07	5.50559e+07	7.25397e+07	8.89604e+07	1.52404e+06	1.0778e+06	8.60566e+07	855917	2.61463e+07	7.54199e+07	2.55295e+06	1.03099e+06	8.63203e+07	833230	5.85494e+07
PC(16:1_20:5)+HCOO_27.38	PC(16:1_20:5)+HCOO	PC	Phospholipids	phosphatidylcholine	(16:1_20:5)	(16:1)	(20:5)		822.529	C45 H77 O10 N1 P1	3.09304e+06	1.15258e+07	3.11636e+07	3.6282e+07	769920	2.18562e+07	3.9303e+07	5923537	9.0967e+06	1.4649e+07	1.14863e+07	2.16182e+07	6.17834e+07	1.72341e+07	2.39189e+07
PC(16:1_20:5)+Na_40.04	PC(16:1_20:5)+Na	PC	Phospholipids	phosphatidylcholine	(16:1_20:5)	(16:1)	(20:5)		800.52	C44 H76 O8 N1 P1 Na1	4.45507e+08	7.22857e+08	5.60043e+08	8.3186e+08	1.85751e+08	4.97342e+08	5.4502e+08	2.80549e+08	2.15181e+08	8.52769e+08	7.14291e+08	2.73518e+08	7.92558e+08	2.71956e+08	9.92517e+08
PC(16:2e_22:6)+H_40.31	PC(16:2e_22:6)+H	PC	Phospholipids	phosphatidylcholine	(16:2e_22:6)	(16:2e)	(22:6)		788.559	C46 H79 O7 N1 P1	0	0	7.42482e+06	539252	771588	3.52408e+06	1.0573e+07	0	1.32529e+06	23824277	0	0	1.06672e+07	0	8.01197e+06
PC(17:1_16:0)+Na_42.19	PC(17:1_16:0)+Na	PC	Phospholipids	phosphatidylcholine	(17:1_16:0)	(17:1)	(16:0)		768.551	C41 H80 O8 N1 P1 Na1	3.90755e+08	4.87926e+08	6.63493e+08	6.10388e+08	4.05334e+08	3.21262e+08	5.62196e+08	2.15181e+08	4.32867e+08	6.33825e+08	3.17859e+08	2.44611e+08	6.0031e+08	2.40139e+08	4.43912e+08
PC(17:1_16:1)+H_41.21	PC(17:1_16:1)+H	PC	Phospholipids	phosphatidylcholine	(17:1_16:1)	(17:1)	(16:1)		744.554	C41 H79 O8 N1 P1	3.93497e+08	4.65227e+08	5.79542e+08	7.52818e+08	3.05211e+08	2.10852e+08	5.07808e+08	1.05365e+08	2.32678e+08	5.03979e+08	2.89976e+08	1.23721e+08	5.25869e+08	1.48093e+08	4.55958e+08
PC(17:1_18:1)+H_40.62	PC(17:1_18:1)+H	PC	Phospholipids	phosphatidylcholine	(17:1_18:1)	(17:1)	(18:1)		772.585	C43 H83 O8 N1 P1	4.48166e+08	5.88007e+08	6.59744e+08	8.07344e+08	5.03025e+08	3.96556e+08	8.55141e+08	2.94249e+08	5.53187e+08	8.67304e+08	2.81471e+08	1.95049e+08	6.43229e+08	2.13224e+08	4.38354e+08
PC(17:1_18:2)+H_41.72	PC(17:1_18:2)+H	PC	Phospholipids	phosphatidylcholine	(17:1_18:2)	(17:1)	(18:2)		770.569	C43 H81 O8 N1 P1	2.40029e+08	3.22714e+08	3.8478e+08	5.38833e+08	2.31328e+08	2.19773e+08	4.5923e+08	1.22318e+08	2.0395e+08	4.50621e+08	2.07576e+08	7.74684e+07	3.23808e+08	1.09799e+08	2.29816e+08
PC(17:1_20:5)+H_40.46	PC(17:1_20:5)+H	PC	Phospholipids	phosphatidylcholine	(17:1_20:5)	(17:1)	(20:5)		792.554	C45 H79 O8 N1 P1	1.55633e+08	2.6342e+08	3.56196e+08	5.22006e+08	1.22503e+08	2.21126e+08	3.9937e+08	1.02738e+08	1.13476e+08	3.55757e+08	2.5682e+08	1.0567e+08	5.01119e+08	1.44625e+08	2.4444e+08
PC(18:1_14:2)+Na_36.4	PC(18:1_14:2)+Na	PC	Phospholipids	phosphatidylcholine	(18:1_14:2)	(18:1)	(14:2)		750.504	C40 H74 O8 N1 P1 Na1	1.71574e+07	2.95993e+07	2.73465e+07	9.0966e+07	5.30146e+06	1.73116e+07	2.98331e+07	4.15736e+06	4.80986e+06	3.44878e+07	2.28916e+07	2.92881e+06	2.3019e+07	7.87612e+06	1.82563e+07
PC(18:1_18:1)+H_43.24	PC(18:1_18:1)+H	PC	Phospholipids	phosphatidylcholine	(18:1_18:1)	(18:1)	(18:1)		786.601	C44 H85 O8 N1 P1	4.22871e+09	5.03232e+09	6.14327e+09	6.35617e+09	4.3372e+09	3.13267e+09	4.60203e+09	2.33192e+09	3.9528e+09	5.695e+09	3.17524e+09	2.22738e+09	6.57232e+09	2.25631e+09	5.46647e+09
PC(18:1_18:1)+HCOO_45.03	PC(18:1_18:1)+HCOO	PC	Phospholipids	phosphatidylcholine	(18:1_18:1)	(18:1)	(18:1)		830.592	C45 H85 O10 N1 P1	5.79375e+07	6.18387e+07	7.99388e+07	7.35269e+07	0	0	6.85651e+07	0	6.68712e+07	6.22191e+07	0	0	9.55541e+07	0	7.00106e+07
PC(18:1_18:2)+HCOO_43.93	PC(18:1_18:2)+HCOO	PC	Phospholipids	phosphatidylcholine	(18:1_18:2)	(18:1)	(18:2)		828.576	C45 H83 O10 N1 P1	6.78136e+07	8.56453e+07	1.03896e+08	1.27856e+08	7.58134e+06	1.02507e+06	1.00142e+08	640397	6.25654e+07	9.60342e+07	3.18865e+06	0	1.02092e+08	145912	7.21075e+07
PC(18:1_18:2)+Na_42.18	PC(18:1_18:2)+Na	PC	Phospholipids	phosphatidylcholine	(18:1_18:2)	(18:1)	(18:2)		806.567	C44 H82 O8 N1 P1 Na1	3.12539e+09	4.78269e+09	6.13951e+09	3.41446e+09	2.74394e+09	2.86821e+09	5.93686e+09	2.03513e+09	2.13406e+09	6.26646e+09	3.09135e+09	1.58099e+09	5.15626e+09	1.61265e+09	4.47085e+09
PC(18:1_20:2)+H_43.99	PC(18:1_20:2)+H	PC	Phospholipids	phosphatidylcholine	(18:1_20:2)	(18:1)	(20:2)		812.616	C46 H87 O8 N1 P1	7.91061e+07	9.82258e+07	1.1601e+08	1.21492e+08	7.81137e+07	5.37982e+07	1.47459e+08	5.33519e+07	8.17863e+07	1.21028e+08	3.90227e+07	3.89907e+07	1.13181e+08	3.44503e+07	7.25709e+07
PC(18:1_20:5)+H_41.68	PC(18:1_20:5)+H	PC	Phospholipids	phosphatidylcholine	(18:1_20:5)	(18:1)	(20:5)		806.569	C46 H81 O8 N1 P1	3.36005e+09	5.28368e+09	6.71073e+09	8.05129e+09	2.89813e+09	3.34053e+09	6.46447e+09	2.12905e+09	2.28759e+09	6.57324e+09	3.30632e+09	1.64061e+09	5.45208e+09	1.69005e+09	4.76876e+09
PC(18:2_13:0)+Na_40.62	PC(18:2_13:0)+Na	PC	Phospholipids	phosphatidylcholine	(18:2_13:0)	(18:2)	(13:0)		738.504	C39 H74 O8 N1 P1 Na1	1.67518e+09	2.03331e+09	2.70512e+09	3.34627e+09	1.31612e+09	1.37182e+09	2.26039e+09	7.79552e+08	1.07292e+09	2.33142e+09	1.6594e+09	7.72609e+08	2.09999e+09	9.31793e+08	1.78125e+09
PC(18:3_14:1)+H_36.11	PC(18:3_14:1)+H	PC	Phospholipids	phosphatidylcholine	(18:3_14:1)	(18:3)	(14:1)		726.507	C40 H73 O8 N1 P1	6.2285e+07	7.6936e+07	9.25293e+07	1.25297e+08	4.6414e+07	4.09797e+07	1.07251e+08	1.90557e+07	5.5092e+07	9.51836e+07	4.31261e+07	2.10863e+07	1.04238e+08	2.97971e+07	6.88507e+07
PC(18:3_20:5)+Na_39.83	PC(18:3_20:5)+Na	PC	Phospholipids	phosphatidylcholine	(18:3_20:5)	(18:3)	(20:5)		824.52	C46 H76 O8 N1 P1 Na1	2.30279e+07	5.55159e+07	6.42438e+07	1.00284e+08	9.37434e+06	4.88039e+07	6.56798e+07	6.32064e+06	679665	4.85279e+07	4.3064e+07	3.60464e+06	3.75603e+07	1.33909e+07	2.99322e+07
PC(19:1_16:0)+H_43.52	PC(19:1_16:0)+H	PC	Phospholipids	phosphatidylcholine	(19:1_16:0)	(19:1)	(16:0)		774.601	C43 H85 O8 N1 P1	4.91682e+08	5.64607e+08	6.3424e+08	6.69904e+08	5.47492e+08	4.18232e+08	8.45061e+08	3.22331e+08	6.67042e+08	8.23283e+08	2.87099e+08	2.4188e+08	7.1522e+08	223090515	5.47293e+08
PC(19:1_18:1)+H_40.01	PC(19:1_18:1)+H	PC	Phospholipids	phosphatidylcholine	(19:1_18:1)	(19:1)	(18:1)		800.616	C45 H87 O8 N1 P1	7.72985e+07	9.59658e+07	8.65511e+07	1.06186e+08	9.26717e+07	7.16802e+07	1.65694e+08	6.24187e+07	1.06937e+08	1.47032e+08	3.48416e+07	3.00378e+07	1.00993e+08	2.72846e+07	6.34432e+07
PC(19:1_20:5)+H_41.25	PC(19:1_20:5)+H	PC	Phospholipids	phosphatidylcholine	(19:1_20:5)	(19:1)	(20:5)		820.585	C47 H83 O8 N1 P1	0	4.97237e+07	8.45159e+07	1.30684e+08	3.50454e+07	5.57813e+07	1.32024e+08	2.13136e+07	5.05748e+07	1.02155e+08	8.25526e+07	4.14257e+07	2.34811e+08	4.98111e+07	9.57746e+07
PC(20:5_18:2)+HCOO_41.82	PC(20:5_18:2)+HCOO	PC	Phospholipids	phosphatidylcholine	(20:5_18:2)	(20:5)	(18:2)		848.545	C47 H79 O10 N1 P1	1.20248e+07	2.56693e+07	3.29757e+07	4.31993e+07	420625	785589	3.30383e+07	214774	4.96697e+06	2.66087e+07	233167	0	3.24437e+07	68254.4	1.51728e+07
PC(20:5_18:2)+Na_40.32	PC(20:5_18:2)+Na	PC	Phospholipids	phosphatidylcholine	(20:5_18:2)	(20:5)	(18:2)		826.536	C46 H78 O8 N1 P1 Na1	5.52956e+08	1.06669e+09	1371845030	1.44624e+09	5.15924e+08	9.57957e+08	1.08456e+09	3.80886e+08	2.90519e+08	1.1272e+09	6.25291e+08	374356635	8.54814e+08	4.74285e+08	6.54336e+08
PC(20:5_20:5)+H_40.25	PC(20:5_20:5)+H	PC	Phospholipids	phosphatidylcholine	(20:5_20:5)	(20:5)	(20:5)		826.538	C48 H77 O8 N1 P1	543450269	1.05215e+09	1.34501e+09	1.42254e+09	5.10626e+08	938814157	1.06305e+09	3.76799e+08	2.78227e+08	1.10339e+09	6.14587e+08	3.72761e+08	8.48694e+08	4.68625e+08	6.50139e+08
PC(26:1)-CH3_22.03	PC(26:1)-CH3	PC	Phospholipids	phosphatidylcholine	(26:1)	(26:1)			632.43	C33 H63 O8 N1 P1	1.97403e+06	3.70632e+06	9.16229e+06	2.15325e+07	1.40816e+07	5.87538e+07	5.67972e+07	2.05603e+07	5.51346e+07	2.15253e+07	698078	0	3.49752e+06	2.18284e+06	1.84893e+06
PC(28:0)+HCOO_23.11	PC(28:0)+HCOO	PC	Phospholipids	phosphatidylcholine	(28:0)	(28:0)			722.498	C37 H73 O10 N1 P1	3.61068e+06	7.07734e+06	7.67751e+06	6.72445e+06	195292	4.6317e+06	6.26802e+06	1.91314e+06	3.14486e+06	4.73492e+06	979067	2.0377e+06	3.22502e+06	1.91947e+06	4.27078e+06
PC(28:1)-CH3_23.39	PC(28:1)-CH3	PC	Phospholipids	phosphatidylcholine	(28:1)	(28:1)			660.461	C35 H67 O8 N1 P1	2.27144e+06	4.79572e+06	9.02078e+06	2.0582e+07	1.15879e+07	4.47749e+07	5.45841e+07	1.99633e+07	4.65963e+07	1.68989e+07	562707	185976	2.85341e+06	1.62607e+06	2.0701e+06
PC(28:2)+H_37.29	PC(28:2)+H	PC	Phospholipids	phosphatidylcholine	(28:2)	(28:2)			674.476	C36 H69 O8 N1 P1	479698	8.73597e+06	406497	1725796	1.97455e+06	754501	710386	183308	513199	4.3485e+06	0	0	0	0	0
PC(30:1)-CH3_33.19	PC(30:1)-CH3	PC	Phospholipids	phosphatidylcholine	(30:1)	(30:1)			688.492	C37 H71 O8 N1 P1	6.77598e+09	7.62915e+09	9.03613e+09	6.77974e+09	1.16927e+08	4.73678e+09	8.25324e+09	2.42405e+09	9.60968e+09	9.47484e+09	2.31706e+09	2.76429e+09	5.12619e+09	2.46171e+09	7.68765e+09
PC(30:2)+HCOO_25.8	PC(30:2)+HCOO	PC	Phospholipids	phosphatidylcholine	(30:2)	(30:2)			746.498	C39 H73 O10 N1 P1	1.29794e+08	2.52192e+08	4.56933e+08	4.28483e+08	1.7803e+07	5.72958e+08	7.22798e+08	1.75101e+08	3.7565e+08	3.53778e+08	3.82377e+08	5.16239e+08	9.93538e+08	4.46805e+08	6.3928e+08
PC(30:3)+HCOO_24.91	PC(30:3)+HCOO	PC	Phospholipids	phosphatidylcholine	(30:3)	(30:3)			744.482	C39 H71 O10 N1 P1	0	5.95197e+07	1.23186e+08	1.19438e+08	7.07328e+06	8.91362e+07	1.32087e+08	2.74076e+07	5.24775e+07	7.2684e+07	9.26965e+07	9.77324e+07	2.23923e+08	0	1.44501e+08
PC(32:0e)-CH3_37.0	PC(32:0e)-CH3	PC	Phospholipids	phosphatidylcholine	(32:0e)	(32:0e)			704.56	C39 H79 O7 N1 P1	1.19597e+07	1.84135e+07	6.86505e+07	1.5416e+07	4.42871e+06	456333	8.51332e+06	1.57439e+06	3.19214e+07	5.50291e+07	1.14294e+06	6.1242e+06	1.83283e+06	1.44393e+06	5.49369e+06
PC(32:2)+H_40.13	PC(32:2)+H	PC	Phospholipids	phosphatidylcholine	(16:1_16:1)	(16:1)	(16:1)		730.538	C40 H77 O8 N1 P1	7.33328e+09	6.68195e+09	1.13409e+10	1.4427e+10	6.23424e+09	4.63328e+09	1.0446e+10	1.81319e+09	6.62897e+09	8.44614e+09	5.35183e+09	2.64816e+09	6.02773e+09	2.99177e+09	9.06715e+09
PC(32:3)+HCOO_26.23	PC(32:3)+HCOO	PC	Phospholipids	phosphatidylcholine	(32:3)	(32:3)			772.513	C41 H75 O10 N1 P1	6.69439e+07	1.54833e+08	3.16575e+08	3.46024e+08	7.4049e+06	2.9429e+08	4.53204e+08	9.97209e+07	1.65209e+08	2.00691e+08	3.13176e+08	333473485	8.32688e+08	2.89113e+08	4.59533e+08
PC(32:4)+HCOO_24.33	PC(32:4)+HCOO	PC	Phospholipids	phosphatidylcholine	(32:4)	(32:4)			770.498	C41 H73 O10 N1 P1	3.07784e+07	5.47726e+07	1.03609e+08	1.40144e+08	7.17377e+06	9.28333e+07	1.28215e+08	3.04452e+07	2.56721e+07	6.85811e+07	1.31017e+08	7.67482e+07	2.63304e+08	9.21196e+07	1.39098e+08
PC(32:5)+H_37.64	PC(32:5)+H	PC	Phospholipids	phosphatidylcholine	(32:5)	(32:5)			724.491	C40 H71 O8 N1 P1	106728	1.84559e+06	1.33157e+06	1.7083e+07	123474	642689	6.57733e+06	0	174184	3.56027e+06	900628	0	2.44516e+06	0	973280
PC(33:1)+H_42.19	PC(33:1)+H	PC	Phospholipids	phosphatidylcholine	(17:1_16:0)	(17:1)	(16:0)		746.569	C41 H81 O8 N1 P1	1.84253e+09	2.2749e+09	2.89693e+09	2.62284e+09	1.836e+09	1.28567e+09	2.6447e+09	1.02265e+09	2.00914e+09	2.88285e+09	1.30926e+09	1.07216e+09	3.63553e+09	9.96746e+08	2.24278e+09
PC(33:1e)+H_44.11	PC(33:1e)+H	PC	Phospholipids	phosphatidylcholine	(33:1e)	(33:1e)			732.59	C41 H83 O7 N1 P1	6.57168e+07	8.27265e+07	2.31798e+08	7.26112e+07	8.05757e+07	5.93069e+07	5.40063e+07	3.2256e+07	1.1876e+08	2.12504e+08	3.81898e+07	7.23442e+07	2.25214e+08	3.52876e+07	4.41757e+07
PC(33:3)+H_41.23	PC(33:3)+H	PC	Phospholipids	phosphatidylcholine	(33:3)	(33:3)			742.538	C41 H77 O8 N1 P1	5.55372e+09	6.45173e+09	8.49292e+09	1.24017e+10	3.84172e+09	3.98266e+09	6.01331e+09	1.62886e+09	1.67757e+09	6.85897e+09	6.49393e+09	1.46105e+09	8.45746e+09	2.76227e+09	5.9831e+09
PC(33:7)+H_40.32	PC(33:7)+H	PC	Phospholipids	phosphatidylcholine	(33:7)	(33:7)			734.476	C41 H69 O8 N1 P1	1.67647e+08	1.69705e+08	1.66645e+08	1.14665e+08	1.80425e+08	1.53597e+08	1.72874e+08	1.15909e+08	2.72796e+08	1.69993e+08	1.18642e+08	1.41447e+08	1.21483e+08	1.28495e+08	1.80995e+08
PC(34:0)+H_42.9	PC(34:0)+H	PC	Phospholipids	phosphatidylcholine	(34:0)	(34:0)			762.601	C42 H85 O8 N1 P1	8.63894e+08	1.04947e+09	1.49826e+09	1.15957e+09	1.12596e+09	7.62805e+08	1.55947e+09	6.56681e+08	1.414e+09	1.10894e+09	5.57438e+08	6.04789e+08	1.31417e+09	4.40737e+08	9.86297e+08
PC(34:1)+H_42.85	PC(34:1)+H	PC	Phospholipids	phosphatidylcholine	(16:0_18:1)	(16:0)	(18:1)		760.585	C42 H83 O8 N1 P1	1.23208e+10	1.55213e+10	2.06272e+10	1.83027e+10	1.40298e+10	1.05775e+10	1.74227e+10	6.49693e+09	1.41868e+10	1.89982e+10	8.60277e+09	6.08014e+09	1.68678e+10	6.32413e+09	1.28715e+10
PC(34:2e)-CH3_36.85	PC(34:2e)-CH3	PC	Phospholipids	phosphatidylcholine	(34:2e)	(34:2e)			728.56	C41 H79 O7 N1 P1	8.69174e+07	1.13369e+08	2.42608e+08	1.13409e+08	2.58606e+07	1.07696e+08	6.9962e+07	5.46584e+07	1.85012e+08	2.20625e+08	3.75686e+07	8.32388e+07	1.65683e+08	5.31266e+07	8.15762e+07
PC(34:3)+H_40.63	PC(34:3)+H	PC	Phospholipids	phosphatidylcholine	(16:1_18:2)	(16:1)	(18:2)		756.554	C42 H79 O8 N1 P1	5.58253e+09	6.7614e+09	1.03776e+10	1.40181e+10	4.83516e+09	4.55377e+09	8.12952e+09	2.21107e+09	2.92646e+09	9.40353e+09	6.61387e+09	1.99577e+09	7.52635e+09	2.51033e+09	6.87941e+09
PC(34:4)+H_39.87	PC(34:4)+H	PC	Phospholipids	phosphatidylcholine	(16:1_18:3)	(16:1)	(18:3)		754.538	C42 H77 O8 N1 P1	4.84789e+08	5.27933e+08	7.87696e+08	1.16538e+09	3.60982e+08	3.59782e+08	7.1811e+08	1.66735e+08	2.02679e+08	7.2091e+08	4.90753e+08	1.50957e+08	5.99058e+08	1.93689e+08	5.32288e+08
PC(34:5)+H_40.04	PC(34:5)+H	PC	Phospholipids	phosphatidylcholine	(18:4_16:1)	(18:4)	(16:1)		752.522	C42 H75 O8 N1 P1	1.27478e+09	1.35847e+09	1.84313e+09	1.78086e+09	1.06153e+09	9.60512e+08	1.50322e+09	4.62086e+08	1.16315e+09	1.50751e+09	1.01135e+09	5.68169e+08	1.2281e+09	6.38018e+08	1.41018e+09
PC(34:6)+HCOO_26.33	PC(34:6)+HCOO	PC	Phospholipids	phosphatidylcholine	(34:6)	(34:6)			794.498	C43 H73 O10 N1 P1	1.57318e+07	3.82342e+07	5.11714e+07	4.91531e+07	4.61579e+06	3.94806e+07	8.69981e+07	1.66609e+07	2.04037e+07	3.75679e+07	5.22802e+07	4.37914e+07	1.02909e+08	5.0408e+07	6.27077e+07
PC(34:7)+HCOO_25.28	PC(34:7)+HCOO	PC	Phospholipids	phosphatidylcholine	(34:7)	(34:7)			792.482	C43 H71 O10 N1 P1	6.68517e+06	1.72766e+07	2.92747e+07	4.47416e+07	1.94767e+06	2.04539e+07	3.6695e+07	7.09193e+06	7.42144e+06	1.69019e+07	2.14469e+07	2.01079e+07	6.50509e+07	2.08305e+07	2.86541e+07
PC(35:2)-CH3_43.31	PC(35:2)-CH3	PC	Phospholipids	phosphatidylcholine	(17:0_18:2)	(17:0)	(18:2)		756.555	C42 H79 O8 N1 P1	1.81362e+07	2.22352e+07	3.23001e+07	3.112e+07	1.04701e+06	1.04854e+07	2.60151e+07	3.59135e+06	1.59174e+07	2.42031e+07	1.23588e+07	6.75481e+06	1.10904e+07	6.38042e+06	2.44914e+07
PC(35:4)+H_42.47	PC(35:4)+H	PC	Phospholipids	phosphatidylcholine	(17:1_18:3)	(17:1)	(18:3)		768.554	C43 H79 O8 N1 P1	4.24647e+08	5.27777e+08	7.16383e+08	6.48143e+08	4.49562e+08	3.45244e+08	6.10135e+08	2.40706e+08	4.71289e+08	6.87403e+08	3.56834e+08	2.89479e+08	7.07103e+08	2.78396e+08	5.06363e+08
PC(36:1)+H_43.41	PC(36:1)+H	PC	Phospholipids	phosphatidylcholine	(18:0_18:1)	(18:0)	(18:1)		788.616	C44 H87 O8 N1 P1	3.26102e+08	3.82949e+08	4.46341e+08	4.27132e+08	3.40022e+08	207304015	4.07766e+08	9.24234e+07	3.49787e+08	3.74904e+08	1.94887e+08	1.49153e+08	5.12022e+08	1.37334e+08	4.14576e+08
PC(36:1e)+H_41.35	PC(36:1e)+H	PC	Phospholipids	phosphatidylcholine	(36:1e)	(36:1e)			774.637	C44 H89 O7 N1 P1	1.57942e+06	0	5.47208e+06	146563	0	1.08164e+06	292759	0	750871	5.66099e+06	192179	540046	374733	341434	0
PC(36:2e)+H_44.66	PC(36:2e)+H	PC	Phospholipids	phosphatidylcholine	(36:2e)	(36:2e)			772.621	C44 H87 O7 N1 P1	1.93321e+07	9.77409e+06	6.36816e+07	1.47254e+07	1.61589e+07	3.03664e+07	2.12387e+07	5.42034e+06	2.16438e+07	4.46052e+07	7.42212e+06	4.5483e+06	1.08652e+07	2.42034e+07	3.77575e+07
PC(36:3)+H_42.24	PC(36:3)+H	PC	Phospholipids	phosphatidylcholine	(18:1_18:2)	(18:1)	(18:2)		784.585	C44 H83 O8 N1 P1	6.63733e+09	8.94593e+09	1.12686e+10	1.47951e+10	6.955e+09	5.50611e+09	1.11161e+10	3.46355e+09	4.85744e+09	1.05544e+10	6.46139e+09	2.59624e+09	9.59852e+09	3.14379e+09	7.72417e+09
PC(36:3e)-CH3_37.18	PC(36:3e)-CH3	PC	Phospholipids	phosphatidylcholine	(36:3e)	(36:3e)			754.576	C43 H81 O7 N1 P1	0	0	286769	0	0	4.0062e+07	0	7.30699e+06	4.82997e+06	270956	1.83654e+06	1.2202e+07	8.65976e+07	1.20501e+07	0
PC(36:6)+H_40.04	PC(36:6)+H	PC	Phospholipids	phosphatidylcholine	(16:1_20:5)	(16:1)	(20:5)		778.538	C44 H77 O8 N1 P1	4.34814e+09	5.71012e+09	3.81958e+09	1.08705e+10	2.46564e+09	3.56268e+09	6.48883e+09	2.11693e+09	1.87892e+09	7.16104e+09	5.28756e+09	2.06731e+09	7.4485e+09	2.05999e+09	7.75071e+09
PC(36:7)+H_39.78	PC(36:7)+H	PC	Phospholipids	phosphatidylcholine	(36:7)	(36:7)			776.522	C44 H75 O8 N1 P1	9.20217e+07	1.05937e+08	1.4706e+08	2.36602e+08	4.82238e+07	8.9283e+07	1.44264e+08	2.94208e+07	2.07961e+07	1.42723e+08	1.18803e+08	2.08832e+07	1.26037e+08	3.51099e+07	1.14316e+08
PC(37:1)+H_40.87	PC(37:1)+H	PC	Phospholipids	phosphatidylcholine	(37:1)	(37:1)			802.632	C45 H89 O8 N1 P1	1.06073e+08	1.10353e+08	1.07007e+08	1.18308e+08	1.22197e+08	8.86957e+07	168617481	6.98047e+07	1.40158e+08	1.603e+08	6.88404e+07	5.5701e+07	1.66957e+08	4.50165e+07	1.29438e+08
PC(37:4)+H_43.08	PC(37:4)+H	PC	Phospholipids	phosphatidylcholine	(37:4)	(37:4)			796.585	C45 H83 O8 N1 P1	0	0	0	0	0	0	0	0	0	0	0	0	0	0	0
PC(37:5)+H_42.07	PC(37:5)+H	PC	Phospholipids	phosphatidylcholine	(37:5)	(37:5)			794.569	C45 H81 O8 N1 P1	0	0	0	0	0	0	0	0	0	0	0	0	2.029e+08	0	0
PC(38:4)+H_43.41	PC(38:4)+H	PC	Phospholipids	phosphatidylcholine	(18:0_20:4)	(18:0)	(20:4)		810.601	C46 H85 O8 N1 P1	1.23959e+08	2.15674e+08	2.98958e+08	2.47236e+08	1.52619e+08	1.32282e+08	2.70369e+08	1.09977e+08	1.80957e+08	2.64408e+08	8.07949e+07	7.84916e+07	2.29838e+08	4.96577e+07	1.21984e+08
PC(38:5)+H_43.09	PC(38:5)+H	PC	Phospholipids	phosphatidylcholine	(18:1_20:4)	(18:1)	(20:4)		808.585	C46 H83 O8 N1 P1	8.98461e+08	1.39874e+09	1.99965e+09	1.76284e+09	851417124	8.21315e+08	1.70667e+09	6.5501e+08	9.74101e+08	1857890677	6.90063e+08	5.5921e+08	1.4303e+09	4.50822e+08	1.08632e+09
PC(38:6)-CH3_41.27	PC(38:6)-CH3	PC	Phospholipids	phosphatidylcholine	(38:6)	(38:6)			790.539	C45 H77 O8 N1 P1	0	0	0	0	0	0	0	0	0	0	0	0	0	0	0
PC(38:9)+H_36.32	PC(38:9)+H	PC	Phospholipids	phosphatidylcholine	(38:9)	(38:9)			800.522	C46 H75 O8 N1 P1	5.2999e+08	6.984e+08	7.3107e+08	1.06849e+09	2.52779e+08	4.67867e+08	7.05453e+08	2.65958e+08	2.13579e+08	7.70192e+08	6.67695e+08	2.63303e+08	7.688e+08	2.51208e+08	9.36707e+08
PC(39:7)+H_40.47	PC(39:7)+H	PC	Phospholipids	phosphatidylcholine	(39:7)	(39:7)			818.569	C47 H81 O8 N1 P1	1.24188e+06	2.31213e+07	7.70775e+07	1.62519e+08	1.55513e+07	5.89951e+07	8.2488e+07	2.83042e+06	2.90257e+06	4.02999e+07	1.31384e+08	2.1797e+07	2.87796e+08	6.02029e+07	7.62212e+07
PC(40:7)+H_38.51	PC(40:7)+H	PC	Phospholipids	phosphatidylcholine	(18:1_22:6)	(18:1)	(22:6)		832.585	C48 H83 O8 N1 P1	1.26421e+08	2.40056e+08	2.64533e+08	4.01084e+08	1.11712e+08	1.69355e+08	3.30887e+08	1.05104e+08	8.80241e+07	3.20451e+08	1.41081e+08	6.46922e+07	2.58804e+08	5.95915e+07	2.33751e+08
PC(40:8)+H_41.37	PC(40:8)+H	PC	Phospholipids	phosphatidylcholine	(18:2_22:6)	(18:2)	(22:6)		830.569	C48 H81 O8 N1 P1	2.46306e+08	4.24226e+08	4.80839e+08	8.255e+08	2.25888e+08	3.54731e+08	6.07703e+08	1.32152e+08	1.05929e+08	4.90652e+08	3.07655e+08	9.34332e+07	4.31654e+08	1.27602e+08	3.70674e+08
PC(40:9)+H_37.54	PC(40:9)+H	PC	Phospholipids	phosphatidylcholine	(40:9)	(40:9)			828.554	C48 H79 O8 N1 P1	4.43858e+08	7.618e+08	9.61918e+08	9.8797e+08	4.01125e+08	5.84233e+08	7.85991e+08	3.33411e+08	3.08297e+08	8.18118e+08	4.56326e+08	2.80569e+08	6.67603e+08	2.94519e+08	6.03501e+08
PC(41:6)+H_42.27	PC(41:6)+H	PC	Phospholipids	phosphatidylcholine	(41:6)	(41:6)			848.616	C49 H87 O8 N1 P1	7.8243e+07	1.04133e+08	1.0887e+08	1.55068e+08	8.70009e+07	5.76738e+07	1.63207e+08	6.30881e+07	9.57465e+07	1.20337e+08	4.85986e+07	3.9156e+07	1.08318e+08	2.5991e+07	9.95163e+07
PC(6:0_14:4)+HCOO_28.16	PC(6:0_14:4)+HCOO	PC	Phospholipids	phosphatidylcholine	(6:0_14:4)	(6:0)	(14:4)		602.31	C29 H49 O10 N1 P1	2.22158e+07	3.91018e+07	1.00456e+07	7.46448e+07	3.23326e+06	2.0106e+07	2.08242e+08	3.64511e+07	2.61058e+07	1.09215e+08	1.69796e+06	19236.4	1.70469e+06	45439.4	130409
PE(12:0_20:4)-H_31.58	PE(12:0_20:4)-H	PE	Phospholipids	phosphatidylethanolamine	(12:0_20:4)	(12:0)	(20:4)		682.445	C37 H65 O8 N1 P1	355667	440334	1.04404e+06	1.19272e+06	46989.3	214993	1.24016e+06	170051	1.2481e+06	242734	184203	0	301769	318468	1.81606e+06
PE(15:0_16:0)+H_39.66	PE(15:0_16:0)+H	PE	Phospholipids	phosphatidylethanolamine	(15:0_16:0)	(15:0)	(16:0)		678.507	C36 H73 O8 N1 P1	9.44897e+06	2.02582e+07	1.58005e+07	2.28495e+07	1.21738e+07	3.63441e+06	2.62717e+07	6.31717e+06	2.33879e+07	1.77364e+07	4.70476e+06	6.35594e+06	1.03577e+07	4.48566e+06	1.16607e+07
PE(15:0_16:1)-H_32.31	PE(15:0_16:1)-H	PE	Phospholipids	phosphatidylethanolamine	(15:0_16:1)	(15:0)	(16:1)		674.477	C36 H69 O8 N1 P1	6.77762e+06	9.41025e+06	4.66143e+06	1.03999e+07	141796	6.64619e+06	1.03515e+07	2.49744e+06	7.09273e+06	1.10093e+07	2.27838e+06	3.87017e+06	6.92383e+06	4.13419e+06	7.95663e+06
PE(16:0_14:0)+H_40.02	PE(16:0_14:0)+H	PE	Phospholipids	phosphatidylethanolamine	(16:0_14:0)	(16:0)	(14:0)		664.491	C35 H71 O8 N1 P1	1.02027e+07	1.69813e+07	1.78577e+07	1.91728e+07	8.74967e+06	5.42451e+06	2.7651e+07	5.51719e+06	1.95575e+07	1.72575e+07	2.56711e+06	1.06774e+06	4.53636e+06	1.62469e+06	8.6467e+06
PE(16:0_14:0)-H_32.58	PE(16:0_14:0)-H	PE	Phospholipids	phosphatidylethanolamine	(16:0_14:0)	(16:0)	(14:0)		662.477	C35 H69 O8 N1 P1	8.69747e+06	1.40937e+07	1.1713e+07	1.42365e+07	770750	3.23092e+06	1.87212e+07	4.79732e+06	1.20498e+07	1.42803e+07	1.56605e+06	3.71651e+06	8.19329e+06	3.58877e+06	9.87099e+06
PE(16:0_16:0)+Na_39.77	PE(16:0_16:0)+Na	PE	Phospholipids	phosphatidylethanolamine	(16:0_16:0)	(16:0)	(16:0)		714.504	C37 H74 O8 N1 P1 Na1	2.16536e+09	1.85508e+09	2.86515e+09	3.90814e+09	1.42498e+09	1.22847e+09	2.10825e+09	6.44892e+08	7.21465e+08	2.51078e+09	2.58535e+09	7.11567e+08	2.95894e+09	1.08783e+09	2.40844e+09
PE(16:0_16:1)+H_40.33	PE(16:0_16:1)+H	PE	Phospholipids	phosphatidylethanolamine	(16:0_16:1)	(16:0)	(16:1)		690.507	C37 H73 O8 N1 P1	8.90599e+09	1.0883e+10	1.4096e+10	1.25512e+10	8.26168e+09	7.09533e+09	1.29024e+10	3.78853e+09	1.11646e+10	1.38565e+10	6.60688e+09	4.3836e+09	1.06298e+10	4.79387e+09	1.16563e+10
PE(16:0_16:1)-H_33.19	PE(16:0_16:1)-H	PE	Phospholipids	phosphatidylethanolamine	(16:0_16:1)	(16:0)	(16:1)		688.492	C37 H71 O8 N1 P1	6.70059e+09	7.56336e+09	8.95103e+09	6.70725e+09	1.36775e+08	4.68542e+09	8.16025e+09	2.40942e+09	9.55188e+09	9.38668e+09	2.29895e+09	2.74759e+09	5.09571e+09	2.45829e+09	7.61287e+09
PE(16:0_17:0)+H_40.9	PE(16:0_17:0)+H	PE	Phospholipids	phosphatidylethanolamine	(16:0_17:0)	(16:0)	(17:0)		706.538	C38 H77 O8 N1 P1	111467666	1.58233e+08	1.62788e+08	1.98572e+08	1.13239e+08	8.21044e+07	2.10335e+08	5.44568e+07	1.29042e+08	1.78179e+08	6.39911e+07	4.90705e+07	1.52872e+08	5.20992e+07	9.10323e+07
PE(16:0_17:0)-H_34.88	PE(16:0_17:0)-H	PE	Phospholipids	phosphatidylethanolamine	(16:0_17:0)	(16:0)	(17:0)		704.524	C38 H75 O8 N1 P1	1.49807e+07	2.09585e+07	2.29301e+07	2.88743e+07	2.93416e+06	1.81691e+06	2.17645e+07	2.6434e+06	2.88397e+07	2.82601e+07	3.3686e+06	1.57821e+06	7.55489e+06	4.67895e+06	1.67471e+07
PE(16:0_18:1)+H_41.72	PE(16:0_18:1)+H	PE	Phospholipids	phosphatidylethanolamine	(16:0_18:1)	(16:0)	(18:1)		718.538	C39 H77 O8 N1 P1	9.93849e+09	1.21781e+10	1.47494e+10	1.54568e+10	9.18785e+09	6.48405e+09	1.36278e+10	5.03249e+09	1.00368e+10	1.39637e+10	8.23354e+09	5.15645e+09	1.54981e+10	5.17145e+09	1.31208e+10
PE(16:0_18:1)-H_34.67	PE(16:0_18:1)-H	PE	Phospholipids	phosphatidylethanolamine	(16:0_18:1)	(16:0)	(18:1)		716.524	C39 H75 O8 N1 P1	5.5893e+09	6.41898e+09	7.72969e+09	7465491796	7.40901e+08	3.60736e+09	6.43058e+09	3.13177e+09	7.2929e+09	7.54927e+09	3.03399e+09	3.03556e+09	3.82352e+09	2.70996e+09	6.80806e+09
PE(16:0_20:5)+H_40.61	PE(16:0_20:5)+H	PE	Phospholipids	phosphatidylethanolamine	(16:0_20:5)	(16:0)	(20:5)		738.507	C41 H73 O8 N1 P1	1.66484e+09	2.01837e+09	2.67832e+09	3.31738e+09	1.30487e+09	1.3583e+09	2.24257e+09	7.68852e+08	1.06323e+09	2.30287e+09	1.64982e+09	7.6283e+08	2.08121e+09	9.16923e+08	1.76402e+09
PE(16:0_20:5)-H_33.22	PE(16:0_20:5)-H	PE	Phospholipids	phosphatidylethanolamine	(16:0_20:5)	(16:0)	(20:5)		736.492	C41 H71 O8 N1 P1	6.38767e+08	8.47676e+08	1.14503e+09	1.37462e+09	9.36421e+07	6.72451e+08	8.49125e+08	3.7095e+08	4.59504e+08	1.02582e+09	4.3842e+08	2.92705e+08	7.72644e+08	3.28019e+08	6.44404e+08
PE(16:0p_18:1)+H_42.78	PE(16:0p_18:1)+H	PE	Phospholipids	phosphatidylethanolamine	(16:0p_18:1)	(16:0p)	(18:1)		702.543	C39 H77 O7 N1 P1	0	687344	1.06858e+06	0	419432	0	0	0	0	0	0	0	148096	0	0
PE(16:1_12:0)-H_30.14	PE(16:1_12:0)-H	PE	Phospholipids	phosphatidylethanolamine	(16:1_12:0)	(16:1)	(12:0)		632.43	C33 H63 O8 N1 P1	604021	797742	861446	2.89182e+06	4043.1	160764	1.87673e+06	16555.4	754223	1.11075e+06	0	60455.8	612711	60252.1	1.02382e+06
PE(16:1_14:0)+H_38.85	PE(16:1_14:0)+H	PE	Phospholipids	phosphatidylethanolamine	(16:1_14:0)	(16:1)	(14:0)		662.476	C35 H69 O8 N1 P1	7.55984e+07	9.28131e+07	9.70181e+07	1.54594e+08	6.60709e+07	4.61516e+07	8.83785e+07	4.12398e+07	9.73069e+07	1.21116e+08	6.45464e+07	5.39402e+07	1.03707e+08	4.78657e+07	1.05543e+08
PE(16:1_14:0)-H_31.68	PE(16:1_14:0)-H	PE	Phospholipids	phosphatidylethanolamine	(16:1_14:0)	(16:1)	(14:0)		660.461	C35 H67 O8 N1 P1	7.49031e+07	8.94313e+07	9.52624e+07	1.50522e+08	2.97679e+06	4.00587e+07	1.13905e+08	3.13755e+07	9.60507e+07	1.17436e+08	3.12149e+07	3.75762e+07	8.77742e+07	3.10897e+07	1.01463e+08
PE(16:1_14:1)+H_37.78	PE(16:1_14:1)+H	PE	Phospholipids	phosphatidylethanolamine	(16:1_14:1)	(16:1)	(14:1)		660.46	C35 H67 O8 N1 P1	1.04846e+06	2.28842e+06	420979	9.66972e+06	3.66884e+06	1.12645e+06	6.50534e+06	281363	1.43597e+06	1.33442e+06	1.13561e+06	253805	348147	460374	2.58046e+06
PE(16:1_14:1)-H_30.67	PE(16:1_14:1)-H	PE	Phospholipids	phosphatidylethanolamine	(16:1_14:1)	(16:1)	(14:1)		658.445	C35 H65 O8 N1 P1	3.72104e+06	5.8821e+06	5.41602e+06	1.32118e+07	15824.4	1.84063e+06	8.34698e+06	835799	4.07009e+06	6.95733e+06	812991	1.1461e+06	3.76413e+06	334215	5.96752e+06
PE(16:1_16:1)+H_39.22	PE(16:1_16:1)+H	PE	Phospholipids	phosphatidylethanolamine	(16:1_16:1)	(16:1)	(16:1)		688.491	C37 H71 O8 N1 P1	1.16653e+09	1.12117e+09	1.38636e+09	1.6716e+09	9.32895e+08	4.58721e+08	1.39143e+09	2.90683e+08	1.00234e+09	1.6891e+09	1.22377e+09	4.49216e+08	1.64074e+09	7.36578e+08	1.86674e+09
PE(16:1_16:1)-H_32.05	PE(16:1_16:1)-H	PE	Phospholipids	phosphatidylethanolamine	(16:1_16:1)	(16:1)	(16:1)		686.477	C37 H69 O8 N1 P1	1.50858e+09	1.31096e+09	2.2713e+09	1.663e+09	0	7.08307e+08	1.37716e+09	8.98495e+07	1.32717e+09	1.80895e+09	5.56513e+08	4.96338e+08	1.28215e+09	3.64455e+08	1.83963e+09
PE(16:1_17:0)+H_40.02	PE(16:1_17:0)+H	PE	Phospholipids	phosphatidylethanolamine	(16:1_17:0)	(16:1)	(17:0)		704.522	C38 H75 O8 N1 P1	3.84891e+08	4.47581e+08	5.63786e+08	6.24957e+08	3.24057e+08	2.71786e+08	5.68403e+08	1.7135e+08	3.90096e+08	5.74899e+08	2.76907e+08	1.88222e+08	4.46309e+08	1.91829e+08	4.07865e+08
PE(16:1_17:0)-H_34.06	PE(16:1_17:0)-H	PE	Phospholipids	phosphatidylethanolamine	(16:1_17:0)	(16:1)	(17:0)		702.508	C38 H73 O8 N1 P1	1.44774e+08	1.41942e+08	1.46665e+08	1.45e+08	1.44832e+07	7.29449e+07	1.54801e+08	5.41428e+07	1.64796e+08	1.67654e+08	4.21806e+07	5.28669e+07	9.21523e+07	4.13425e+07	1.3405e+08
PE(16:1_18:1)+H_40.76	PE(16:1_18:1)+H	PE	Phospholipids	phosphatidylethanolamine	(16:1_18:1)	(16:1)	(18:1)		716.522	C39 H75 O8 N1 P1	7.05161e+09	8.05031e+09	1.09096e+10	1.1627e+10	5.28296e+09	4.19688e+09	9.18417e+09	2.69877e+09	5.20014e+09	9.78947e+09	6.95253e+09	3.34091e+09	9.98841e+09	3.62026e+09	9.39568e+09
PE(16:1_18:1)-H_33.65	PE(16:1_18:1)-H	PE	Phospholipids	phosphatidylethanolamine	(16:1_18:1)	(16:1)	(18:1)		714.508	C39 H73 O8 N1 P1	4.30265e+09	4.51611e+09	6.04318e+09	5546404084	0	2.30759e+09	4.5982e+09	1.44404e+09	3.95393e+09	5.4513e+09	2.23472e+09	1.88448e+09	3.9569e+09	1.6454e+09	5.13381e+09
PE(16:1_18:2)+H_39.74	PE(16:1_18:2)+H	PE	Phospholipids	phosphatidylethanolamine	(16:1_18:2)	(16:1)	(18:2)		714.507	C39 H73 O8 N1 P1	2206832136	1.86274e+09	2.87087e+09	3.92145e+09	1.40463e+09	1.19967e+09	2.1438e+09	6.57163e+08	7.30382e+08	2.50631e+09	2.56237e+09	6.16955e+08	2608036043	1.09156e+09	2.412e+09
PE(16:1_18:2)-H_32.65	PE(16:1_18:2)-H	PE	Phospholipids	phosphatidylethanolamine	(16:1_18:2)	(16:1)	(18:2)		712.492	C39 H71 O8 N1 P1	1.64994e+09	1.55702e+09	2.09072e+09	2.51203e+09	1.05261e+08	9.25843e+08	1.36717e+09	4.42896e+08	5.91302e+08	1.79586e+09	1.09203e+09	4.58137e+08	1.7052e+09	6.20955e+08	1.67284e+09
PE(16:1_18:3)+H_39.19	PE(16:1_18:3)+H	PE	Phospholipids	phosphatidylethanolamine	(16:1_18:3)	(16:1)	(18:3)		712.491	C39 H71 O8 N1 P1	2.2064e+08	2.0857e+08	2.68747e+08	3.45435e+08	1.3069e+08	1.18393e+08	2.11667e+08	5.65235e+07	9.07617e+07	2.39633e+08	1.78406e+08	6.84372e+07	2.66425e+08	1.09133e+08	2.63469e+08
PE(16:1_18:3)-H_31.93	PE(16:1_18:3)-H	PE	Phospholipids	phosphatidylethanolamine	(16:1_18:3)	(16:1)	(18:3)		710.477	C39 H69 O8 N1 P1	5.47684e+08	5.21845e+08	7.24639e+08	9.43924e+08	6.7391e+07	4.62132e+08	4.93962e+08	2.1392e+08	2.09121e+08	6.00787e+08	4.97142e+08	2.02519e+08	5.32702e+08	3.06182e+08	5.45782e+08
PE(16:1_20:5)+H_39.43	PE(16:1_20:5)+H	PE	Phospholipids	phosphatidylethanolamine	(16:1_20:5)	(16:1)	(20:5)		736.491	C41 H71 O8 N1 P1	7.04609e+08	7.87137e+08	8.59525e+08	1.28753e+09	4.71269e+08	4.89916e+08	7.66546e+08	3.1806e+08	3.50938e+08	8.40816e+08	6.48698e+08	2.68042e+08	841337454	3.97118e+08	6.61091e+08
PE(16:1_20:5)-H_32.38	PE(16:1_20:5)-H	PE	Phospholipids	phosphatidylethanolamine	(16:1_20:5)	(16:1)	(20:5)		734.477	C41 H69 O8 N1 P1	5.27159e+08	7.36394e+08	5.29024e+08	7.66569e+08	6.61407e+07	3.84673e+08	6.22798e+08	246695003	3.2024e+08	6.0495e+08	2.6851e+08	1.6554e+08	5.25976e+08	2.33703e+08	4.42894e+08
PE(16:1e_18:1)-H_35.64	PE(16:1e_18:1)-H	PE	Phospholipids	phosphatidylethanolamine	(16:1e_18:1)	(16:1e)	(18:1)		700.529	C39 H75 O7 N1 P1	778292	3.00205e+06	952307	1.20935e+06	0	4.73536e+07	0	8.28656e+06	3.95296e+06	3.1814e+06	1.89836e+06	1.01794e+07	7.56285e+07	1.299e+07	2.15892e+06
PE(16:1e_18:2)-H_34.17	PE(16:1e_18:2)-H	PE	Phospholipids	phosphatidylethanolamine	(16:1e_18:2)	(16:1e)	(18:2)		698.513	C39 H73 O7 N1 P1	17667.5	125331	25999	267409	0	498982	110373	0	0	250078	0	0	1.89969e+06	28693	58372.6
PE(17:0_18:1)-H_35.43	PE(17:0_18:1)-H	PE	Phospholipids	phosphatidylethanolamine	(17:0_18:1)	(17:0)	(18:1)		730.539	C40 H77 O8 N1 P1	1.45696e+08	1.85794e+08	1.97285e+08	2.15029e+08	3.61563e+07	1.07106e+08	1.7728e+08	9.99539e+07	2.47404e+08	2.38504e+08	7.2691e+07	7.99052e+07	8.43916e+07	7.53788e+07	156132364
PE(17:0_18:2)-H_39.46	PE(17:0_18:2)-H	PE	Phospholipids	phosphatidylethanolamine	(17:0_18:2)	(17:0)	(18:2)		728.524	C40 H75 O8 N1 P1	2.31811e+07	2.14386e+07	2.93301e+07	2.89578e+07	0	4.80334e+06	2.60966e+07	450533	1.7315e+07	2.65423e+07	9.02483e+06	2.08106e+06	6.97612e+06	3.57045e+06	1.84186e+07
PE(17:1_16:1)+H_39.18	PE(17:1_16:1)+H	PE	Phospholipids	phosphatidylethanolamine	(17:1_16:1)	(17:1)	(16:1)		702.507	C38 H73 O8 N1 P1	1.3679e+08	1.67832e+08	1.94368e+08	2.97954e+08	1.03763e+08	9.29137e+07	2.17022e+08	6.32807e+07	1.197e+08	1.94992e+08	1.05949e+08	6.42385e+07	1.99046e+08	7.02909e+07	1.49185e+08
PE(17:1_16:1)-H_32.84	PE(17:1_16:1)-H	PE	Phospholipids	phosphatidylethanolamine	(17:1_16:1)	(17:1)	(16:1)		700.492	C38 H71 O8 N1 P1	5.39763e+07	5.11782e+07	5.33983e+07	7.05349e+07	5.28713e+06	1.96627e+07	4.56023e+07	1.26909e+07	2.7217e+07	5.42787e+07	2.31732e+07	1.26855e+07	4.80941e+07	16042400	4.53519e+07
PE(17:1_18:1)+Na_40.05	PE(17:1_18:1)+Na	PE	Phospholipids	phosphatidylethanolamine	(17:1_18:1)	(17:1)	(18:1)		752.52	C40 H76 O8 N1 P1 Na1	1.32136e+09	1.38621e+09	1.91025e+09	1.83284e+09	1.09148e+09	1.00898e+09	1.57189e+09	4.80548e+08	1.16382e+09	1.63123e+09	1.06775e+09	5.82545e+08	1.24253e+09	6.91828e+08	1.46527e+09
PE(17:1_18:2)+H_40.55	PE(17:1_18:2)+H	PE	Phospholipids	phosphatidylethanolamine	(17:1_18:2)	(17:1)	(18:2)		728.522	C40 H75 O8 N1 P1	1.31591e+08	1.96268e+08	2.23413e+08	3.76908e+08	1.20395e+08	1.33251e+08	2.64344e+08	7.15787e+07	9.57491e+07	2.43814e+08	1.69079e+08	5.21775e+07	2.06356e+08	8.34707e+06	1.61232e+08
PE(17:1_18:2)-H_33.43	PE(17:1_18:2)-H	PE	Phospholipids	phosphatidylethanolamine	(17:1_18:2)	(17:1)	(18:2)		726.508	C40 H73 O8 N1 P1	6.35611e+07	6.47171e+07	8.41155e+07	1.17034e+08	1.20026e+07	5.01483e+07	6.76121e+07	2.25975e+07	2.97034e+07	8.2885e+07	4.09217e+07	1.27946e+07	6.14009e+07	2.68931e+07	5.61144e+07
PE(17:1_20:5)+H_39.9	PE(17:1_20:5)+H	PE	Phospholipids	phosphatidylethanolamine	(17:1_20:5)	(17:1)	(20:5)		750.507	C42 H73 O8 N1 P1	1.72997e+07	2.97183e+07	2.75753e+07	9.24036e+07	5.12639e+06	1.71365e+07	2.97575e+07	3.98229e+06	4.8067e+06	3.43698e+07	2.29545e+07	2.75374e+06	2.30893e+07	7.70106e+06	1.80812e+07
PE(18:0_18:1)+H_43.15	PE(18:0_18:1)+H	PE	Phospholipids	phosphatidylethanolamine	(18:0_18:1)	(18:0)	(18:1)		746.569	C41 H81 O8 N1 P1	1.11987e+09	1.42322e+09	1.86939e+09	1.53316e+09	1.15043e+09	8.03925e+08	1.55243e+09	7.01141e+08	1.25393e+09	1.80583e+09	8.288e+08	7.42658e+08	2.5817e+09	6.80173e+08	1.35019e+09
PE(18:0_18:1)-H_36.27	PE(18:0_18:1)-H	PE	Phospholipids	phosphatidylethanolamine	(18:0_18:1)	(18:0)	(18:1)		744.555	C41 H79 O8 N1 P1	9.89905e+08	1.15808e+09	1.51167e+09	1.23695e+09	1.53794e+08	4.73465e+08	1.14712e+09	4.82558e+08	1.12673e+09	1.30268e+09	4.05468e+08	4.54449e+08	4.73717e+08	4.21321e+08	1.10286e+09
PE(18:0_20:4)-H_35.96	PE(18:0_20:4)-H	PE	Phospholipids	phosphatidylethanolamine	(18:0_20:4)	(18:0)	(20:4)		766.539	C43 H77 O8 N1 P1	7.19966e+07	9.2369e+07	1.47078e+08	1.10177e+08	0	1.75958e+08	7.90197e+07	4.26904e+07	9.69429e+07	1.17817e+08	3.92251e+07	9.54006e+07	3.12272e+08	7.80786e+07	5.05117e+07
PE(18:0_20:5)+H_42.11	PE(18:0_20:5)+H	PE	Phospholipids	phosphatidylethanolamine	(18:0_20:5)	(18:0)	(20:5)		766.538	C43 H77 O8 N1 P1	6.54217e+08	9.57987e+08	1.36109e+09	1.49125e+09	4.98062e+08	4.13963e+08	9.20633e+08	1.52351e+08	4.43349e+08	1.21906e+09	4.48458e+08	1.87182e+08	1.01923e+09	2.26649e+08	6.79186e+08
PE(18:0_22:6)-H_35.29	PE(18:0_22:6)-H	PE	Phospholipids	phosphatidylethanolamine	(18:0_22:6)	(18:0)	(22:6)		790.539	C45 H77 O8 N1 P1	0	0	0	0	0	0	0	0	0	0	0	0	4.02643e+07	0	0
PE(18:0e_16:0)-H_36.98	PE(18:0e_16:0)-H	PE	Phospholipids	phosphatidylethanolamine	(18:0e_16:0)	(18:0e)	(16:0)		704.56	C39 H79 O7 N1 P1	1.12823e+07	1.81621e+07	6.60455e+07	1.53379e+07	4.42871e+06	857620	8.4373e+06	1.66111e+06	3.19593e+07	5.39375e+07	1.14294e+06	6.1242e+06	1.83283e+06	1.44393e+06	5.49369e+06
PE(18:0e_18:1)-H_37.37	PE(18:0e_18:1)-H	PE	Phospholipids	phosphatidylethanolamine	(18:0e_18:1)	(18:0e)	(18:1)		730.576	C41 H81 O7 N1 P1	7.48187e+07	9.04372e+07	2.29229e+08	8.64576e+07	1.93205e+07	2.07854e+07	6.74077e+07	2.07415e+07	1.47753e+08	2.16668e+08	1.91128e+07	4.65042e+07	5.82677e+07	2.29963e+07	5.39001e+07
PE(18:0e_18:2)-H_36.85	PE(18:0e_18:2)-H	PE	Phospholipids	phosphatidylethanolamine	(18:0e_18:2)	(18:0e)	(18:2)		728.56	C41 H79 O7 N1 P1	1.01164e+08	1.23723e+08	2.57343e+08	1.22213e+08	2.62853e+07	1.13026e+08	7.9989e+07	5.58174e+07	1.91531e+08	2.33027e+08	3.85809e+07	8.61907e+07	1.73033e+08	5.41594e+07	9.13361e+07
PE(18:0e_20:5)-H_36.1	PE(18:0e_20:5)-H	PE	Phospholipids	phosphatidylethanolamine	(18:0e_20:5)	(18:0e)	(20:5)		750.544	C43 H77 O7 N1 P1	3.97649e+08	5.32436e+08	1.16119e+09	5.12148e+08	1.06396e+08	3.64672e+08	4.30479e+08	2.40096e+08	8.14163e+08	9.28567e+08	1.85728e+08	3.31311e+08	5.79029e+08	1.92706e+08	4.90617e+08
PE(18:0p_18:1)+H_39.38	PE(18:0p_18:1)+H	PE	Phospholipids	phosphatidylethanolamine	(18:0p_18:1)	(18:0p)	(18:1)		730.575	C41 H81 O7 N1 P1	1.20538e+08	1.41045e+08	3.19123e+08	1.4145e+08	1.57282e+08	9.38923e+07	1.02068e+08	6.15802e+07	1.73929e+08	2.92503e+08	6.26111e+07	9.46103e+07	3.16785e+08	52879086	9.44704e+07
PE(18:0p_18:2)+H_43.08	PE(18:0p_18:2)+H	PE	Phospholipids	phosphatidylethanolamine	(18:0p_18:2)	(18:0p)	(18:2)		728.559	C41 H79 O7 N1 P1	1.38717e+07	2.8785e+07	6.09101e+07	2.54037e+07	2.17283e+07	1.44293e+07	1.27757e+07	3.59025e+06	2.35989e+07	5.82256e+07	2.75677e+06	8.336e+06	4.003e+07	2.01097e+06	5.64665e+06
PE(18:1_12:0)-H_23.4	PE(18:1_12:0)-H	PE	Phospholipids	phosphatidylethanolamine	(18:1_12:0)	(18:1)	(12:0)		660.461	C35 H67 O8 N1 P1	2.27144e+06	4.77221e+06	9.02078e+06	2.0582e+07	1.15879e+07	4.47829e+07	5.41916e+07	1.97203e+07	4.61304e+07	1.68989e+07	562707	95724.6	2.79769e+06	1.62607e+06	2.0701e+06
PE(18:1_18:1)+H_42.13	PE(18:1_18:1)+H	PE	Phospholipids	phosphatidylethanolamine	(18:1_18:1)	(18:1)	(18:1)		744.554	C41 H79 O8 N1 P1	4.1338e+09	5.04766e+09	6.39277e+09	6.52172e+09	3.48034e+09	2.54475e+09	4.91362e+09	1.80015e+09	3.38752e+09	5.75644e+09	3.63657e+09	2.1288e+09	7.52049e+09	2.20441e+09	5.52684e+09
PE(18:1_18:1)-H_35.16	PE(18:1_18:1)-H	PE	Phospholipids	phosphatidylethanolamine	(18:1_18:1)	(18:1)	(18:1)		742.539	C41 H77 O8 N1 P1	2.85075e+09	3.08298e+09	3.66492e+09	3.68316e+09	1.51173e+08	1.44572e+09	2.73526e+09	9.91377e+08	2.42416e+09	3.34223e+09	1.42535e+09	1.14463e+09	1.6835e+09	1.17595e+09	3.18029e+09
PE(18:1_18:2)+H_41.23	PE(18:1_18:2)+H	PE	Phospholipids	phosphatidylethanolamine	(18:1_18:2)	(18:1)	(18:2)		742.538	C41 H77 O8 N1 P1	5.54719e+09	6.43701e+09	8.47332e+09	1.23843e+10	3.83692e+09	3.98019e+09	6.00879e+09	1.62538e+09	1.67455e+09	6.83984e+09	6.48544e+09	1.45833e+09	8.4293e+09	2.75502e+09	5.97823e+09
PE(18:1_18:2)-H_34.17	PE(18:1_18:2)-H	PE	Phospholipids	phosphatidylethanolamine	(18:1_18:2)	(18:1)	(18:2)		740.524	C41 H75 O8 N1 P1	4.033e+09	4.13092e+09	5.11436e+09	6.89347e+09	2.93953e+08	2.60282e+09	3.59287e+09	1.00828e+09	1.21188e+09	4.25191e+09	2.7321e+09	8.56098e+08	3.09141e+09	1.60334e+09	3.81146e+09
PE(18:1_20:4)-H_34.82	PE(18:1_20:4)-H	PE	Phospholipids	phosphatidylethanolamine	(18:1_20:4)	(18:1)	(20:4)		764.524	C43 H75 O8 N1 P1	3.98752e+08	5.13989e+08	6.96904e+08	7.10196e+08	5.8437e+07	3.34941e+08	4.46913e+08	1.99788e+08	3.96117e+08	6.11366e+08	1.54297e+08	1.97098e+08	3.64557e+08	1.70343e+08	2.89812e+08
PE(18:1_20:5)+H_40.8	PE(18:1_20:5)+H	PE	Phospholipids	phosphatidylethanolamine	(18:1_20:5)	(18:1)	(20:5)		764.522	C43 H75 O8 N1 P1	2.18046e+09	2.94512e+09	3.50551e+09	5.69773e+09	1.68274e+09	1.97022e+09	3.09188e+09	1.17839e+09	1.15201e+09	3.20036e+09	2.09291e+09	8.48748e+08	3.19199e+09	1.18017e+09	2.14479e+09
PE(18:1_20:5)-H_33.67	PE(18:1_20:5)-H	PE	Phospholipids	phosphatidylethanolamine	(18:1_20:5)	(18:1)	(20:5)		762.508	C43 H73 O8 N1 P1	1.28442e+09	1.70596e+09	1661967209	2.4947e+09	1.39046e+08	1.06767e+09	1.44239e+09	6.61595e+08	7.25154e+08	1.56213e+09	5.34694e+08	4.26734e+08	1.29869e+09	4.94314e+08	9.60523e+08
PE(18:1_22:6)+H_41.41	PE(18:1_22:6)+H	PE	Phospholipids	phosphatidylethanolamine	(18:1_22:6)	(18:1)	(22:6)		790.538	C45 H77 O8 N1 P1	8.30454e+07	1.0826e+08	1.31042e+08	2.20502e+08	3.72762e+07	90766362	1.24383e+08	3.07162e+07	2.89034e+07	1.34849e+08	1.02535e+08	1.73978e+07	1.13441e+08	3.54528e+07	8.86277e+07
PE(18:1_22:6)-H_34.41	PE(18:1_22:6)-H	PE	Phospholipids	phosphatidylethanolamine	(18:1_22:6)	(18:1)	(22:6)		788.524	C45 H75 O8 N1 P1	5.68391e+07	6.3721e+07	6.83496e+07	1.23642e+08	4.80605e+06	6.55519e+07	6.48112e+07	1.68839e+07	1.28033e+07	6.99442e+07	2.47602e+07	1.15194e+07	8.91714e+07	1.84015e+07	5.02405e+07
PE(18:2_18:2)+H_40.34	PE(18:2_18:2)+H	PE	Phospholipids	phosphatidylethanolamine	(18:2_18:2)	(18:2)	(18:2)		740.522	C41 H75 O8 N1 P1	4.04373e+09	4.38773e+09	5.99573e+09	8.90846e+09	2.93324e+09	3.23606e+09	5.17141e+09	1.34303e+09	1.37818e+09	4.93709e+09	4.79297e+09	1.10884e+09	5.01098e+09	1.96045e+09	4.51975e+09
PE(18:2_18:2)-H_33.31	PE(18:2_18:2)-H	PE	Phospholipids	phosphatidylethanolamine	(18:2_18:2)	(18:2)	(18:2)		738.508	C41 H73 O8 N1 P1	2.15245e+09	2.12535e+09	3.02133e+09	4.18696e+09	2.07901e+08	1.71924e+09	2.31653e+09	5.47461e+08	3.87893e+08	2.29444e+09	1.54428e+09	3.64391e+08	1.92022e+09	768052172	2.08408e+09
PE(18:2_22:6)+H_40.54	PE(18:2_22:6)+H	PE	Phospholipids	phosphatidylethanolamine	(18:2_22:6)	(18:2)	(22:6)		788.522	C45 H75 O8 N1 P1	7.88467e+07	8.62065e+07	1.12512e+08	2.21502e+08	3.41262e+07	6.79201e+07	1.03902e+08	1.43026e+07	6.72145e+06	9.68894e+07	6.48665e+07	7.41262e+06	8.16028e+07	2.32169e+07	77928757
PE(18:2_22:6)-H_33.54	PE(18:2_22:6)-H	PE	Phospholipids	phosphatidylethanolamine	(18:2_22:6)	(18:2)	(22:6)		786.508	C45 H73 O8 N1 P1	6.08338e+07	7.39101e+07	8.66434e+07	1.5198e+08	6.96513e+06	4.84952e+07	7.26767e+07	1.10533e+07	9.35592e+06	7.25535e+07	2.64672e+07	7.73785e+06	50190751	1.23215e+07	5.85129e+07
PE(18:2e)+Na_26.64	PE(18:2e)+Na	PE	Phospholipids	phosphatidylethanolamine	(18:2e)	(18:2e)			500.275	C23 H44 O7 N1 P1 Na1	1.71459e+08	3.73313e+08	1.14427e+08	5.78826e+08	3.8952e+08	2.08949e+08	7.07094e+08	3.23235e+08	3.01106e+08	5.67428e+08	3.44682e+07	0	2.5359e+07	6.34626e+06	8.03247e+06
PE(18:2e_18:1)-H_35.9	PE(18:2e_18:1)-H	PE	Phospholipids	phosphatidylethanolamine	(18:2e_18:1)	(18:2e)	(18:1)		726.544	C41 H77 O7 N1 P1	1.44085e+07	2.14016e+07	4.09167e+07	1.90618e+07	0	1.60358e+08	1.0261e+07	3.80472e+07	4.0467e+07	4.20178e+07	1.41028e+07	5.25988e+07	2.08429e+08	4.39478e+07	1.22868e+07
PE(18:3_20:5)+H_39.0	PE(18:3_20:5)+H	PE	Phospholipids	phosphatidylethanolamine	(18:3_20:5)	(18:3)	(20:5)		760.491	C43 H71 O8 N1 P1	8.33799e+07	1.06169e+08	1.28089e+08	2.11221e+08	5.14866e+07	8.33613e+07	9.87642e+07	2.54093e+07	1.21915e+07	1.00958e+08	8.12167e+07	1.21018e+07	8.39327e+07	3.97936e+07	6.61648e+07
PE(18:3_20:5)-H_32.19	PE(18:3_20:5)-H	PE	Phospholipids	phosphatidylethanolamine	(18:3_20:5)	(18:3)	(20:5)		758.477	C43 H69 O8 N1 P1	7.97068e+07	1.03444e+08	1.2382e+08	1.7992e+08	1.04367e+07	6.93233e+07	8.6093e+07	24382419	1.17608e+07	9.32868e+07	3.69901e+07	1.20972e+07	7.0337e+07	2.61616e+07	5.76408e+07
PE(18:4_16:1)+H_39.18	PE(18:4_16:1)+H	PE	Phospholipids	phosphatidylethanolamine	(18:4_16:1)	(18:4)	(16:1)		710.476	C39 H69 O8 N1 P1	9.52029e+07	1.43321e+08	2.0412e+08	1.80131e+08	1.06986e+08	9.16966e+07	1.43825e+08	4.98574e+07	1.30134e+08	1.71342e+08	1.42374e+08	8.94626e+07	1.47576e+08	8.94961e+07	1.90863e+08
PE(18:4_16:1)-H_31.66	PE(18:4_16:1)-H	PE	Phospholipids	phosphatidylethanolamine	(18:4_16:1)	(18:4)	(16:1)		708.461	C39 H67 O8 N1 P1	6.9716e+07	6.9473e+07	7.42007e+07	1.19818e+08	6.94889e+06	2.67483e+07	7.09907e+07	1.18633e+07	2.74811e+07	7.90564e+07	4.96708e+07	1.05797e+07	6.28377e+07	3.3488e+07	6.84426e+07
PE(19:0_18:1)-H_37.26	PE(19:0_18:1)-H	PE	Phospholipids	phosphatidylethanolamine	(19:0_18:1)	(19:0)	(18:1)		758.571	C42 H81 O8 N1 P1	4.99863e+07	5.16899e+07	5.04395e+07	5.77936e+07	8.44153e+06	9.28378e+06	5.97038e+07	1.6635e+07	5.93841e+07	5.97732e+07	9.1047e+06	8.8388e+06	1.306e+07	9.65376e+06	4.92087e+07
PE(19:1_16:1)-H_39.46	PE(19:1_16:1)-H	PE	Phospholipids	phosphatidylethanolamine	(19:1_16:1)	(19:1)	(16:1)		728.524	C40 H75 O8 N1 P1	2.63085e+07	2.43043e+07	3.3191e+07	3.18528e+07	0	6.33787e+06	2.96304e+07	1.06487e+06	1.87866e+07	2.89282e+07	1.09807e+07	2.79461e+06	8.66815e+06	5.15018e+06	2.09969e+07
PE(19:1_18:1)-H_36.03	PE(19:1_18:1)-H	PE	Phospholipids	phosphatidylethanolamine	(19:1_18:1)	(19:1)	(18:1)		756.555	C42 H79 O8 N1 P1	2.90702e+07	3.22033e+07	3.04064e+07	3.73413e+07	5.07557e+06	1.0116e+07	3.62988e+07	1.10803e+07	3.2527e+07	3.99993e+07	5.80117e+06	4.7082e+06	5.65546e+06	6.38281e+06	2.56419e+07
PE(19:1_18:1)-H_43.31	PE(19:1_18:1)-H	PE	Phospholipids	phosphatidylethanolamine	(19:1_18:1)	(19:1)	(18:1)		756.555	C42 H79 O8 N1 P1	1.77685e+07	2.19883e+07	3.20304e+07	3.05452e+07	812513	1.01902e+07	2.56063e+07	3356851	1.56829e+07	2.39506e+07	1.20081e+07	6602436	1.07898e+07	6.17096e+06	2.41283e+07
PE(20:0_18:1)-H_37.85	PE(20:0_18:1)-H	PE	Phospholipids	phosphatidylethanolamine	(20:0_18:1)	(20:0)	(18:1)		772.586	C43 H83 O8 N1 P1	3.48002e+07	3.9949e+07	4.9326e+07	3.79667e+07	4.90245e+06	1.50333e+06	4.7824e+07	1.00376e+07	4.00758e+07	4.8225e+07	5.28681e+06	5.07264e+06	1.82735e+07	5.09701e+06	3.44622e+07
PE(20:0_18:2)+H_40.62	PE(20:0_18:2)+H	PE	Phospholipids	phosphatidylethanolamine	(20:0_18:2)	(20:0)	(18:2)		772.585	C43 H83 O8 N1 P1	4.47198e+08	5.85503e+08	6.56013e+08	8.02732e+08	5.00982e+08	3.95388e+08	8.51954e+08	2.94049e+08	5.51793e+08	8.63309e+08	2.80641e+08	1.94767e+08	6.36137e+08	2.13121e+08	4.36259e+08
PE(20:1_18:1)-H_36.73	PE(20:1_18:1)-H	PE	Phospholipids	phosphatidylethanolamine	(20:1_18:1)	(20:1)	(18:1)		770.571	C43 H81 O8 N1 P1	3.93565e+07	5.06985e+07	6.08358e+07	5.9783e+07	7.46114e+06	1.26283e+07	4.9778e+07	1.40334e+07	4.42582e+07	6.0092e+07	1.30807e+07	1.14992e+07	2.2747e+07	1.4753e+07	4.42187e+07
PE(20:1_18:2)+Na_40.33	PE(20:1_18:2)+Na	PE	Phospholipids	phosphatidylethanolamine	(20:1_18:2)	(20:1)	(18:2)		792.551	C43 H80 O8 N1 P1 Na1	6.21757e+07	1.26996e+08	1.86749e+08	2.71127e+08	6.06951e+07	9.92318e+07	2.17783e+08	3.92462e+07	5.20571e+07	1.62667e+08	1.489e+08	7.20708e+07	3.53369e+08	9.31205e+07	1.59019e+08
PE(20:1_18:2)-H_35.75	PE(20:1_18:2)-H	PE	Phospholipids	phosphatidylethanolamine	(20:1_18:2)	(20:1)	(18:2)		768.555	C43 H79 O8 N1 P1	2.85995e+07	3.2482e+07	4.35169e+07	5.14431e+07	3.95817e+06	2.88293e+07	3.29849e+07	1.04019e+07	2.01036e+07	4.22946e+07	1.3699e+07	8.95975e+06	3.58191e+07	1.36115e+07	2.76e+07
PE(20:2_18:2)+Na_41.45	PE(20:2_18:2)+Na	PE	Phospholipids	phosphatidylethanolamine	(20:2_18:2)	(20:2)	(18:2)		790.536	C43 H78 O8 N1 P1 Na1	6.13268e+07	7.97209e+07	9.58429e+07	1.69345e+08	2.81284e+07	6.68786e+07	8.64414e+07	2.63713e+07	1.20906e+07	1.06673e+08	7.45139e+07	1.48208e+07	9.17349e+07	2.85518e+07	6.3371e+07
PE(20:5_18:2)+H_39.85	PE(20:5_18:2)+H	PE	Phospholipids	phosphatidylethanolamine	(20:5_18:2)	(20:5)	(18:2)		762.507	C43 H73 O8 N1 P1	1.38824e+09	1.82661e+09	2.19791e+09	3.51692e+09	8.74495e+08	1.26956e+09	1.56793e+09	4.75846e+08	2.81795e+08	1.61551e+09	1.42508e+09	3.25367e+08	1.7635e+09	6.33552e+08	1.1884e+09
PE(20:5_18:2)-H_32.66	PE(20:5_18:2)-H	PE	Phospholipids	phosphatidylethanolamine	(20:5_18:2)	(20:5)	(18:2)		760.492	C43 H71 O8 N1 P1	9.35505e+08	1.17765e+09	1.43806e+09	2.05438e+09	9.98998e+07	8.42206e+08	9.21015e+08	3.09977e+08	2.24941e+08	1.05581e+09	4.8417e+08	1.81515e+08	8.73951e+08	3.08168e+08	6.97404e+08
PE(20:5_20:5)+H_39.26	PE(20:5_20:5)+H	PE	Phospholipids	phosphatidylethanolamine	(20:5_20:5)	(20:5)	(20:5)		784.491	C45 H71 O8 N1 P1	2.23081e+08	2.96748e+08	4.0085e+08	4.66439e+08	1.63749e+08	2.34963e+08	2.27746e+08	9.07352e+07	6.88711e+07	2.93454e+08	2.33837e+08	8.75524e+07	2.30742e+08	1.35274e+08	1.87323e+08
PE(20:5_20:5)-H_32.01	PE(20:5_20:5)-H	PE	Phospholipids	phosphatidylethanolamine	(20:5_20:5)	(20:5)	(20:5)		782.477	C45 H69 O8 N1 P1	3.72005e+07	7.50441e+07	1.40311e+08	9.4776e+07	8.72639e+06	4.49162e+07	4.34338e+07	1.37794e+07	3.7725e+07	9.61936e+07	1.20435e+07	2.47044e+07	3.76616e+07	1.98249e+07	2.61365e+07
PE(28:1)-H_22.03	PE(28:1)-H	PE	Phospholipids	phosphatidylethanolamine	(28:1)	(28:1)			632.43	C33 H63 O8 N1 P1	1.97403e+06	3.70632e+06	9.16229e+06	2.15325e+07	1.40816e+07	5.87321e+07	5.67603e+07	2.05603e+07	5.51346e+07	2.15011e+07	698078	0	3.49752e+06	2.18284e+06	1.84893e+06
PE(30:0_6:0)+Na_39.81	PE(30:0_6:0)+Na	PE	Phospholipids	phosphatidylethanolamine	(30:0_6:0)	(30:0)	(6:0)		770.567	C41 H82 O8 N1 P1 Na1	2.34979e+08	3.13915e+08	3.69476e+08	5.16962e+08	2.29469e+08	2.07654e+08	4.46481e+08	1.16645e+08	1.99482e+08	4.30689e+08	1.98344e+08	7.9413e+07	3.03703e+08	1.07366e+08	2.29998e+08
PE(32:5)-H_21.18	PE(32:5)-H	PE	Phospholipids	phosphatidylethanolamine	(32:5)	(32:5)			680.43	C37 H63 O8 N1 P1	34202.6	291376	354971	3.73865e+06	2.38351e+06	7.69803e+06	1.02725e+07	2.87588e+06	5.82873e+06	1.28605e+06	0	0	45052.3	114313	0
PE(34:0)+Na_41.22	PE(34:0)+Na	PE	Phospholipids	phosphatidylethanolamine	(34:0)	(34:0)			742.536	C39 H78 O8 N1 P1 Na1	5.36416e+09	6.17e+09	8.18265e+09	1.21155e+10	3.73063e+09	3.92928e+09	5.99659e+09	1.6341e+09	1.55557e+09	6.87503e+09	6.47998e+09	1.45424e+09	8.19065e+09	2.78386e+09	5.90153e+09
PE(37:1)-H_44.51	PE(37:1)-H	PE	Phospholipids	phosphatidylethanolamine	(37:1)	(37:1)			758.571	C42 H81 O8 N1 P1	1.37184e+07	1.87919e+07	2.54548e+07	1.9264e+07	0	1.559e+07	2.00284e+07	5.83344e+06	1.78099e+07	1.83561e+07	5.46858e+06	6.99445e+06	1.35022e+07	5.31984e+06	1.649e+07
PE(38:2)+Na_42.55	PE(38:2)+Na	PE	Phospholipids	phosphatidylethanolamine	(20:0_18:2)	(20:0)	(18:2)		794.567	C43 H82 O8 N1 P1 Na1	0	0	0	0	0	0	0	0	0	0	0	0	0	0	0
PE(39:5e)+Na_41.06	PE(39:5e)+Na	PE	Phospholipids	phosphatidylethanolamine	(39:5e)	(39:5e)			788.556	C44 H80 O7 N1 P1 Na1	1.51701e+08	1.79422e+08	1.62936e+08	2.62537e+08	2.81327e+07	7.02842e+07	1.77777e+08	4.04654e+06	1.493e+08	1.85109e+08	6.62879e+07	0	1.86974e+08	0	1.58133e+08
PE(44:0e)+Na_49.97	PE(44:0e)+Na	PE	Phospholipids	phosphatidylethanolamine	(44:0e)	(44:0e)			868.713	C49 H100 O7 N1 P1 Na1	1.90457e+08	2.32981e+08	4.12584e+08	2.45649e+08	3.01309e+08	1.88775e+08	6.68728e+08	1.7192e+08	4.73015e+08	4.7018e+08	9.00325e+07	6.26731e+07	1.29352e+08	1.07067e+08	3.97955e+08
PEt(16:0_16:1)-H_22.04	PEt(16:0_16:1)-H	PEt	Fatty acyl and other lipids	phosphatidylethanol	(16:0_16:1)	(16:0)	(16:1)		673.481	C37 H70 O8 N0 P1	1.64342e+07	2.75292e+07	4.68389e+07	3.06863e+07	1.58135e+06	1.67339e+08	3.68529e+07	6.77117e+07	5.69789e+07	4.26985e+07	1.61057e+07	3.70178e+07	1.54372e+08	4.0168e+07	1.90361e+07
PEt(16:0_16:1)-H_44.73	PEt(16:0_16:1)-H	PEt	Fatty acyl and other lipids	phosphatidylethanol	(16:0_16:1)	(16:0)	(16:1)		673.481	C37 H70 O8 N0 P1	7.35893e+07	8.33643e+07	1.10752e+08	9.00815e+07	1.34957e+06	1.02154e+08	9.44487e+07	4.56321e+07	8.35314e+07	8.01758e+07	4.34601e+07	5.17603e+07	8.87907e+07	4.15149e+07	6.84357e+07
PEt(16:1_14:1)-H_41.28	PEt(16:1_14:1)-H	PEt	Fatty acyl and other lipids	phosphatidylethanol	(16:1_14:1)	(16:1)	(14:1)		643.434	C35 H64 O8 N0 P1	0	4.43808e+06	2.95893e+07	2.13373e+07	0	0	1.44567e+07	0	3.60546e+06	2.27445e+07	0	0	0	0	6.74745e+06
PEt(16:1_16:1)-H_43.09	PEt(16:1_16:1)-H	PEt	Fatty acyl and other lipids	phosphatidylethanol	(16:1_16:1)	(16:1)	(16:1)		671.466	C37 H68 O8 N0 P1	8.47856e+07	9.10022e+07	128232656	1.21055e+08	0	2.28567e+07	1.0912e+08	0	8.05173e+07	1.08466e+08	3.61337e+07	2.00965e+07	4.1271e+07	1.61468e+07	9.74831e+07
PEt(16:1_18:1)-H_22.76	PEt(16:1_18:1)-H	PEt	Fatty acyl and other lipids	phosphatidylethanol	(16:1_18:1)	(16:1)	(18:1)		699.497	C39 H72 O8 N0 P1	2.53492e+07	2.55339e+07	2.85848e+07	2.22948e+07	3.35128e+07	8.92647e+07	2.60757e+07	2.13399e+07	1.52683e+07	3.03066e+07	9.77139e+06	1.65806e+07	1.17369e+08	1.94695e+07	4.0333e+07
PEt(18:4_16:1)-H_43.33	PEt(18:4_16:1)-H	PEt	Fatty acyl and other lipids	phosphatidylethanol	(18:4_16:1)	(18:4)	(16:1)		693.45	C39 H66 O8 N0 P1	1.5239e+07	1.52143e+07	2.20873e+07	2.55652e+07	0	4782553	2.22739e+07	1.07092e+06	9.5324e+06	1.62329e+07	1.01633e+07	4.29688e+06	2.31088e+06	3.62887e+06	1.95934e+07
PEt(38:7)-H_24.99	PEt(38:7)-H	PEt	Fatty acyl and other lipids	phosphatidylethanol	(38:7)	(38:7)			745.481	C43 H70 O8 N0 P1	1.54599e+07	2.08604e+07	2.70563e+07	2.93417e+07	3.47655e+06	2.77943e+07	3.22148e+07	1.19092e+07	1.58348e+07	2.62999e+07	3.68161e+07	3.65333e+07	5.57806e+07	3.25822e+07	3.95297e+07
PEt(40:7)-H_26.22	PEt(40:7)-H	PEt	Fatty acyl and other lipids	phosphatidylethanol	(40:7)	(40:7)			773.513	C45 H74 O8 N0 P1	1.35145e+07	4.4297e+07	9.5843e+07	1.03893e+08	6.1534e+06	9.10814e+07	1.5084e+08	3.4515e+07	4.98058e+07	6.1459e+07	1.13999e+08	1.17466e+08	3.04363e+08	1.04287e+08	1.5268e+08
PEt(40:8)-H_25.44	PEt(40:8)-H	PEt	Fatty acyl and other lipids	phosphatidylethanol	(40:8)	(40:8)			771.497	C45 H72 O8 N0 P1	4.30775e+06	1.36707e+07	2.38536e+07	3.27046e+07	2.25857e+06	2.51445e+07	3.19627e+07	8.5116e+06	4.96802e+06	1.4908e+07	3.67055e+07	2.23428e+07	7.37743e+07	2.70625e+07	3.89287e+07
PG(16:0_16:0)+NH4_39.52	PG(16:0_16:0)+NH4	PG	Phospholipids	phosphatidylglycerol	(16:0_16:0)	(16:0)	(16:0)		740.544	C38 H79 O10 N1 P1	0	0	0	0	0	0	0	0	0	0	0	0	0	0	0
PG(16:0_16:1)-H_25.34	PG(16:0_16:1)-H	PG	Phospholipids	phosphatidylglycerol	(16:0_16:1)	(16:0)	(16:1)		719.487	C38 H72 O10 N0 P1	2.41261e+08	2.51896e+08	2.85703e+08	2.66528e+08	9.67516e+06	2.67878e+08	3.10984e+08	1.25986e+08	2.14149e+08	2.2898e+08	1.1032e+08	1.51336e+08	2.2033e+08	1.02147e+08	2.58658e+08
PG(16:0_18:1)+NH4_40.42	PG(16:0_18:1)+NH4	PG	Phospholipids	phosphatidylglycerol	(16:0_18:1)	(16:0)	(18:1)		766.559	C40 H81 O10 N1 P1	5.15502e+07	4.7102e+07	7.5674e+07	1.29355e+08	3.42044e+07	3.08039e+07	3.67193e+07	0	1.1125e+07	4.84843e+07	3.66621e+07	0	6.05692e+07	0	5.15432e+07
PG(16:0_18:1)-H_26.61	PG(16:0_18:1)-H	PG	Phospholipids	phosphatidylglycerol	(16:0_18:1)	(16:0)	(18:1)		747.518	C40 H76 O10 N0 P1	4.14102e+08	3.48765e+08	3.91958e+08	4.96363e+08	3.88419e+07	3.31068e+08	3.3262e+08	1.61495e+08	1.79569e+08	3.08549e+08	2.37753e+08	1.58853e+08	2.84974e+08	1.57473e+08	3.43454e+08
PG(16:0_18:2)-H_26.05	PG(16:0_18:2)-H	PG	Phospholipids	phosphatidylglycerol	(16:0_18:2)	(16:0)	(18:2)		745.503	C40 H74 O10 N0 P1	4.14713e+08	3.28845e+08	4.62579e+08	5.98491e+08	2.42541e+07	3.52167e+08	4.3722e+08	1.58137e+08	1.08385e+08	3.99911e+08	2.50927e+08	1.12119e+08	2.92441e+08	1.25039e+08	2.78384e+08
PG(16:0_18:3)+NH4_37.27	PG(16:0_18:3)+NH4	PG	Phospholipids	phosphatidylglycerol	(16:0_18:3)	(16:0)	(18:3)		762.528	C40 H77 O10 N1 P1	6.25655e+07	7.18997e+07	9.16995e+07	1.35777e+08	3.67791e+07	5.21335e+07	7.35965e+07	20853893	1.7549e+07	6.99421e+07	5.94483e+07	1.41619e+07	7.4975e+07	2.51208e+07	5.12952e+07
PG(16:1_14:0)-H_22.01	PG(16:1_14:0)-H	PG	Phospholipids	phosphatidylglycerol	(16:1_14:0)	(16:1)	(14:0)		691.456	C36 H68 O10 N0 P1	184825	203517	165791	953155	0	54267.4	288723	135922	60649.1	228902	40791.4	77665.5	256343	78130.4	268620
PG(16:1_16:1)+NH4_38.09	PG(16:1_16:1)+NH4	PG	Phospholipids	phosphatidylglycerol	(16:1_16:1)	(16:1)	(16:1)		736.512	C38 H75 O10 N1 P1	1.83711e+07	1.91932e+07	3.31011e+07	2.98476e+07	1.40043e+07	18778360	2.29389e+07	6.34895e+06	2.13476e+07	2.85454e+07	1.58105e+07	1.16196e+07	1.90908e+07	9.59637e+06	2.65348e+07
PG(16:1_16:1)-H_24.43	PG(16:1_16:1)-H	PG	Phospholipids	phosphatidylglycerol	(16:1_16:1)	(16:1)	(16:1)		717.471	C38 H70 O10 N0 P1	5.74621e+07	4.50552e+07	7.19099e+07	5.15768e+07	1.66082e+06	6.00299e+07	5.83572e+07	2.53692e+07	5.38761e+07	5.47809e+07	3.50272e+07	4.22313e+07	4.63767e+07	3.08269e+07	7.33378e+07
PG(16:1_18:1)+NH4_39.53	PG(16:1_18:1)+NH4	PG	Phospholipids	phosphatidylglycerol	(16:1_18:1)	(16:1)	(18:1)		764.544	C40 H79 O10 N1 P1	6.66445e+07	6.42576e+07	1.07456e+08	1.52889e+08	4.7221e+07	5.79429e+07	9.57249e+07	2.55394e+07	2.88027e+07	8.50922e+07	5.5735e+07	2.02668e+07	8.48166e+07	2.45524e+07	5.80169e+07
PG(16:1_18:2)-H_25.12	PG(16:1_18:2)-H	PG	Phospholipids	phosphatidylglycerol	(16:1_18:2)	(16:1)	(18:2)		743.487	C40 H72 O10 N0 P1	1.21406e+08	9.20293e+07	1.245e+08	1.7302e+08	9.29542e+06	1.04072e+08	1.15428e+08	4.08889e+07	2.23965e+07	1.02072e+08	8.43813e+07	3.4512e+07	9.86847e+07	4.22871e+07	8.15622e+07
PG(16:1_18:3)-H_22.84	PG(16:1_18:3)-H	PG	Phospholipids	phosphatidylglycerol	(16:1_18:3)	(16:1)	(18:3)		741.471	C40 H70 O10 N0 P1	1.72656e+07	1.75393e+07	1.73414e+07	2.00555e+07	329838	7.46262e+06	1.35557e+07	4.94345e+06	8.29395e+06	1.45086e+07	1.08149e+07	5.8371e+06	6.661e+06	6.10424e+06	1.3054e+07
PG(16:1_20:4)-H_24.48	PG(16:1_20:4)-H	PG	Phospholipids	phosphatidylglycerol	(16:1_20:4)	(16:1)	(20:4)		767.487	C42 H72 O10 N0 P1	5.67787e+07	5.79224e+07	8.96356e+07	1.07253e+08	4.80869e+06	6.08665e+07	5.51694e+07	2.88108e+07	1.61693e+07	6.48389e+07	3.23023e+07	2.31205e+07	4.4583e+07	2.04819e+07	3.15028e+07
PG(16:1_20:5)-H_24.84	PG(16:1_20:5)-H	PG	Phospholipids	phosphatidylglycerol	(16:1_20:5)	(16:1)	(20:5)		765.471	C42 H70 O10 N0 P1	1.56792e+07	1.69648e+07	1.91627e+07	2.53001e+07	0	1.25857e+07	9.83494e+06	1.83058e+06	0	1.26111e+07	9.09136e+06	5.60045e+06	1.38752e+07	3.38113e+06	1.16711e+07
PG(17:0_17:0)-H_26.6	PG(17:0_17:0)-H	PG	Phospholipids	phosphatidylglycerol	(17:0_17:0)	(17:0)	(17:0)		749.534	C40 H78 O10 N0 P1	2.91887e+07	2.63885e+07	3.19379e+07	41075007	1.91915e+06	2.79298e+07	2.87336e+07	1.0203e+07	1.26316e+07	2.32956e+07	1.88443e+07	1.10159e+07	2.49855e+07	1.05858e+07	2.9909e+07
PG(18:0_18:1)-H_27.06	PG(18:0_18:1)-H	PG	Phospholipids	phosphatidylglycerol	(18:0_18:1)	(18:0)	(18:1)		775.549	C42 H80 O10 N0 P1	2.00246e+07	2.42489e+07	4.31897e+07	5.09607e+07	2.36155e+06	3.75424e+07	5.69756e+07	1.9287e+07	2.62961e+07	2.30716e+07	2.96666e+07	3.94604e+07	9.98164e+07	3.18393e+07	5.61317e+07
PG(18:1_14:0)+Na_39.06	PG(18:1_14:0)+Na	PG	Phospholipids	phosphatidylglycerol	(18:1_14:0)	(18:1)	(14:0)		743.483	C38 H73 O10 N0 P1 Na1	6.46874e+06	8.24012e+06	1.1806e+07	1.03656e+07	7.07923e+06	1.00132e+07	1.14353e+07	2.90056e+06	1.07567e+07	8.62948e+06	2.40864e+06	2.91548e+06	1.68287e+06	2.03739e+06	5.06471e+06
PG(18:1_18:1)+NH4_40.79	PG(18:1_18:1)+NH4	PG	Phospholipids	phosphatidylglycerol	(18:1_18:1)	(18:1)	(18:1)		792.575	C42 H83 O10 N1 P1	2.05956e+06	6.04144e+06	9.39372e+06	1.62281e+07	1.15947e+06	5.50429e+06	1.21286e+07	851064	1.66407e+06	7.97654e+06	1.18881e+07	3.62064e+06	2.37781e+07	3.50204e+06	5.14894e+06
PG(18:1_18:1)-H_27.47	PG(18:1_18:1)-H	PG	Phospholipids	phosphatidylglycerol	(18:1_18:1)	(18:1)	(18:1)		773.534	C42 H78 O10 N0 P1	7.44578e+07	5.69512e+07	5.39228e+07	6.61411e+07	7.46985e+06	4.78772e+07	5.75492e+07	3.14613e+07	3.27746e+07	4.17174e+07	3.10741e+07	3.25858e+07	7.66633e+07	2.7369e+07	6.44907e+07
PG(18:1_18:2)-H_26.31	PG(18:1_18:2)-H	PG	Phospholipids	phosphatidylglycerol	(18:1_18:2)	(18:1)	(18:2)		771.518	C42 H76 O10 N0 P1	7.13674e+07	6.18629e+07	5.3852e+07	7.34462e+07	7.8429e+06	4.98948e+07	5.62389e+07	3.21959e+07	2.90759e+07	4.4697e+07	3.77819e+07	3.14012e+07	6.15623e+07	2.53194e+07	5.71846e+07
PG(18:1_18:3)-H_25.95	PG(18:1_18:3)-H	PG	Phospholipids	phosphatidylglycerol	(18:1_18:3)	(18:1)	(18:3)		769.503	C42 H74 O10 N0 P1	4.67104e+07	4.43035e+07	4.46674e+07	6.06053e+07	2.92355e+06	3.11395e+07	3.61752e+07	1.79196e+07	1.4047e+07	3.64105e+07	2.4573e+07	1.60362e+07	2.72774e+07	1.28513e+07	2.33491e+07
PG(18:1_20:5)+NH4_39.52	PG(18:1_20:5)+NH4	PG	Phospholipids	phosphatidylglycerol	(18:1_20:5)	(18:1)	(20:5)		812.544	C44 H79 O10 N1 P1	1.83297e+06	7.02729e+06	1.12763e+07	1.27995e+07	5.07145e+06	1.38227e+06	1.55902e+06	0	244881	3.4142e+06	318313	1.85019e+06	6.61399e+06	852117	1.94494e+06
PG(18:1_20:5)-H_26.01	PG(18:1_20:5)-H	PG	Phospholipids	phosphatidylglycerol	(18:1_20:5)	(18:1)	(20:5)		793.503	C44 H74 O10 N0 P1	2.97891e+07	4.70497e+07	5.88725e+07	5.7899e+07	5.73154e+06	3.33486e+07	2.80973e+07	1.37754e+07	1.33128e+07	3.00759e+07	1.42844e+07	2.41383e+07	4.01523e+07	1.85756e+07	3.38047e+07
PG(18:4_16:1)+Na_37.94	PG(18:4_16:1)+Na	PG	Phospholipids	phosphatidylglycerol	(18:4_16:1)	(18:4)	(16:1)		763.452	C40 H69 O10 N0 P1 Na1	447856	243625	270552	438591	0	126716	83369.8	0	0	138344	130389	0	61901.4	0	186088
PG(18:4_18:4)-H_24.13	PG(18:4_18:4)-H	PG	Phospholipids	phosphatidylglycerol	(18:4_18:4)	(18:4)	(18:4)		761.44	C42 H66 O10 N0 P1	23658.8	0	246483	0	0	0	0	0	83991.7	51140.9	47923.6	41896	17233.8	0	56609.5
PG(20:5_18:2)-H_25.43	PG(20:5_18:2)-H	PG	Phospholipids	phosphatidylglycerol	(20:5_18:2)	(20:5)	(18:2)		791.487	C44 H72 O10 N0 P1	6.38372e+06	8.14025e+06	1.32526e+07	1.25502e+07	0	712449	0	0	0	4.14519e+06	0	0	0	0	403306
phSM(d36:1)+HCOO_44.09	phSM(d36:1)+HCOO	phSM	Sphingolipids	sphingomyelin(phytosphingosine)	(d36:1)	(d36:1)			791.592	C42 H84 O9 N2 P1	4.25689e+07	6.03036e+07	6.55981e+07	1.0384e+08	6.89861e+06	5.44169e+07	1.48725e+08	3.96193e+07	7.26272e+07	1.18324e+08	1.71385e+07	3.49531e+06	3.18207e+07	4.33804e+06	1.24359e+07
phSM(t34:2)-CH3_25.68	phSM(t34:2)-CH3	phSM	Sphingolipids	sphingomyelin(phytosphingosine)	(t34:2)	(t34:2)			717.519	C38 H74 O8 N2 P1	1.45753e+06	5.80194e+06	1.23732e+07	1.50895e+07	822354	1.85948e+07	3.05655e+07	6.59496e+06	1.23176e+07	1.09809e+07	1.16497e+07	9.78673e+06	3.32563e+07	1.07789e+07	1.38798e+07
phSM(t34:2)-CH3_34.66	phSM(t34:2)-CH3	phSM	Sphingolipids	sphingomyelin(phytosphingosine)	(t34:2)	(t34:2)			717.519	C38 H74 O8 N2 P1	1.4086e+09	1.85407e+09	1.8642e+09	1.78661e+09	2.02992e+08	9.3044e+08	1.67171e+09	8.31156e+08	1.99882e+09	2.11243e+09	8.27174e+08	8.34103e+08	9.90382e+08	7.54258e+08	1.77226e+09
phSM(t36:2)-CH3_36.28	phSM(t36:2)-CH3	phSM	Sphingolipids	sphingomyelin(phytosphingosine)	(t36:2)	(t36:2)			745.55	C40 H78 O8 N2 P1	3.01187e+08	3.57642e+08	3.84087e+08	3.23781e+08	5.032e+07	1.31779e+08	3.47125e+08	1.37166e+08	3.2103e+08	3.83677e+08	1.2537e+08	1.34695e+08	1.40667e+08	1.28481e+08	3.20594e+08
PI(16:0_16:1)+NH4_35.17	PI(16:0_16:1)+NH4	PI	Phospholipids	phosphatidylinositol	(16:0_16:1)	(16:0)	(16:1)		826.544	C41 H81 O13 N1 P1	4.91561e+06	2.51963e+06	1.08718e+07	1.51051e+06	2.72702e+06	6.79661e+06	7.9577e+06	623401	1.17127e+07	8.08509e+06	173349	0	338307	156687	0
PI(16:0_16:1)-H_24.18	PI(16:0_16:1)-H	PI	Phospholipids	phosphatidylinositol	(16:0_16:1)	(16:0)	(16:1)		807.503	C41 H76 O13 N0 P1	1.29809e+08	1.10722e+08	1.27825e+08	1.28627e+08	5.97975e+06	1.06164e+08	1.73276e+08	6.7354e+07	9.83834e+07	1.31742e+08	4.19808e+07	3.67863e+07	7.50797e+07	3.52191e+07	9.22757e+07
PI(16:0_18:1)-H_26.35	PI(16:0_18:1)-H	PI	Phospholipids	phosphatidylinositol	(16:0_18:1)	(16:0)	(18:1)		835.534	C43 H80 O13 N0 P1	5.07686e+07	3.99013e+07	8.16295e+07	5.63231e+07	5.31908e+06	8.5922e+07	7.73529e+07	2.47774e+07	6.94871e+07	5.70632e+07	1.06628e+07	8.2986e+06	6.14375e+07	4.00359e+06	2.91857e+07
PI(16:0_20:4)+NH4_39.5	PI(16:0_20:4)+NH4	PI	Phospholipids	phosphatidylinositol	(16:0_20:4)	(16:0)	(20:4)		876.56	C45 H83 O13 N1 P1	1.01499e+06	2.4259e+06	9.0829e+06	5.45121e+06	2.6492e+06	3.16874e+06	1.28908e+07	3.14785e+06	4.70097e+06	5.27474e+06	279713	0	857587	0	174951
PI(16:0_20:4)-H_26.06	PI(16:0_20:4)-H	PI	Phospholipids	phosphatidylinositol	(16:0_20:4)	(16:0)	(20:4)		857.519	C45 H78 O13 N0 P1	4.67428e+07	4.44925e+07	7.59388e+07	5.4693e+07	2.48778e+06	6.05422e+07	9.74638e+07	38602700	4.47613e+07	5.533e+07	1.12223e+07	5.46005e+06	2.83719e+07	7.25665e+06	2.08038e+07
PI(16:0_20:5)+NH4_38.8	PI(16:0_20:5)+NH4	PI	Phospholipids	phosphatidylinositol	(16:0_20:5)	(16:0)	(20:5)		874.544	C45 H81 O13 N1 P1	2.76711e+07	3.55737e+07	6.87829e+07	5.22347e+07	2.40808e+07	4.15484e+07	5.42477e+07	2.56454e+07	3.36512e+07	4.67835e+07	9.87903e+06	311211	1.56491e+06	4.1815e+06	2.5205e+06
PI(16:0_20:5)-H_25.37	PI(16:0_20:5)-H	PI	Phospholipids	phosphatidylinositol	(16:0_20:5)	(16:0)	(20:5)		855.503	C45 H76 O13 N0 P1	1.02527e+08	1.05201e+08	1.62106e+08	1.31627e+08	9.03949e+06	1.23546e+08	2.09637e+08	7.25644e+07	8.48024e+07	1.24669e+08	3.33143e+07	1.72729e+07	4.88214e+07	2.59484e+07	5.77124e+07
PI(16:1_16:1)+H_37.56	PI(16:1_16:1)+H	PI	Phospholipids	phosphatidylinositol	(16:1_16:1)	(16:1)	(16:1)		807.502	C41 H76 O13 N0 P1	0	0	0	0	0	0	0	0	0	0	0	0	0	0	0
PI(16:1_16:1)+NH4_30.75	PI(16:1_16:1)+NH4	PI	Phospholipids	phosphatidylinositol	(16:1_16:1)	(16:1)	(16:1)		824.528	C41 H79 O13 N1 P1	950223	382544	4.51883e+06	871076	311875	1.7304e+06	1.95844e+06	0	1.53287e+06	2.24722e+06	96362.7	0	0	0	92404.5
PI(16:1_16:1)-H_24.16	PI(16:1_16:1)-H	PI	Phospholipids	phosphatidylinositol	(16:1_16:1)	(16:1)	(16:1)		805.487	C41 H74 O13 N0 P1	2.61386e+07	1.79054e+07	2.24995e+07	1.73523e+07	440609	1.6291e+07	3.9877e+07	3.02849e+06	1.44593e+07	2.15152e+07	3.00963e+06	985750	4.67969e+06	3.65357e+06	1.49577e+07
PI(16:1_17:0)-H_26.5	PI(16:1_17:0)-H	PI	Phospholipids	phosphatidylinositol	(16:1_17:0)	(16:1)	(17:0)		821.519	C42 H78 O13 N0 P1	2.69668e+06	1.71813e+07	3.17254e+07	5.65878e+07	1.3586e+06	2.72295e+07	5.4021e+07	1.12962e+07	7.23815e+06	1.69916e+07	2.30692e+07	2.2229e+07	8.51975e+07	2.52031e+07	3.62018e+07
PI(16:1_18:1)+NH4_35.58	PI(16:1_18:1)+NH4	PI	Phospholipids	phosphatidylinositol	(16:1_18:1)	(16:1)	(18:1)		852.56	C43 H83 O13 N1 P1	1.60878e+07	1.20441e+07	2.62922e+07	2.26406e+07	1.1707e+07	1.83943e+07	3.03498e+07	7.07523e+06	1.63954e+07	2.21932e+07	3.20561e+06	241667	3.22545e+06	631098	3.84602e+06
PI(16:1_18:1)-H_25.57	PI(16:1_18:1)-H	PI	Phospholipids	phosphatidylinositol	(16:1_18:1)	(16:1)	(18:1)		833.519	C43 H78 O13 N0 P1	7.44456e+07	5.86402e+07	78477431	7.31817e+07	5.89437e+06	6.56331e+07	1.1817e+08	3.05578e+07	5.04677e+07	7.27373e+07	1.82691e+07	6.58467e+06	3.20734e+07	1.19275e+07	3.6504e+07
PI(16:1_20:5)+NH4_37.7	PI(16:1_20:5)+NH4	PI	Phospholipids	phosphatidylinositol	(16:1_20:5)	(16:1)	(20:5)		872.528	C45 H79 O13 N1 P1	23532236	2.5347e+07	4.79057e+07	4.15561e+07	1.78403e+07	2.11583e+07	4.65032e+07	1.53492e+07	2.20191e+07	3.83623e+07	1.32887e+07	4.1732e+06	1.13204e+07	6.74796e+06	1.95472e+07
PI(16:1_20:5)-H_24.48	PI(16:1_20:5)-H	PI	Phospholipids	phosphatidylinositol	(16:1_20:5)	(16:1)	(20:5)		853.487	C45 H74 O13 N0 P1	7.53768e+07	6.5568e+07	9.94246e+07	9.54685e+07	5.93622e+06	6.85059e+07	1.13393e+08	4.05629e+07	5.50895e+07	8.48079e+07	3.84675e+07	1.9002e+07	3.80721e+07	2.42223e+07	5.44129e+07
PI(18:0_18:1)-H_27.69	PI(18:0_18:1)-H	PI	Phospholipids	phosphatidylinositol	(18:0_18:1)	(18:0)	(18:1)		863.566	C45 H84 O13 N0 P1	1.07373e+07	7.64664e+06	17854991	7.58656e+06	409422	1.15753e+07	2.09734e+07	3.42561e+06	1.29031e+07	1.19863e+07	444494	337393	2.44659e+06	473320	3.87643e+06
PI(18:0_20:4)-H_27.39	PI(18:0_20:4)-H	PI	Phospholipids	phosphatidylinositol	(18:0_20:4)	(18:0)	(20:4)		885.55	C47 H82 O13 N0 P1	2.2835e+07	2.33678e+07	3.90423e+07	2.13188e+07	1.08295e+06	3.79213e+07	5.40535e+07	2.78511e+07	2.58342e+07	2.52531e+07	2.61582e+06	5.68361e+06	2.14162e+07	4.05047e+06	8.43948e+06
PI(18:1_18:1)-H_25.73	PI(18:1_18:1)-H	PI	Phospholipids	phosphatidylinositol	(18:1_18:1)	(18:1)	(18:1)		861.55	C45 H82 O13 N0 P1	3.95265e+07	3.40862e+07	4.99885e+07	4.08019e+07	3.76914e+06	35481567	6.96268e+07	2.08684e+07	3.03247e+07	3.85463e+07	6.71374e+06	2.53818e+06	1.46796e+07	5.85329e+06	1.86097e+07
PI(18:1_18:2)+NH4_39.73	PI(18:1_18:2)+NH4	PI	Phospholipids	phosphatidylinositol	(18:1_18:2)	(18:1)	(18:2)		878.575	C45 H85 O13 N1 P1	4.09996e+06	3.86766e+06	8.73118e+06	7.86464e+06	5.21089e+06	4.80126e+06	1.19229e+07	2.74352e+06	3.81935e+06	4.7803e+06	482537	0	768123	352152	366498
PI(18:1_18:2)-H_26.07	PI(18:1_18:2)-H	PI	Phospholipids	phosphatidylinositol	(18:1_18:2)	(18:1)	(18:2)		859.534	C45 H80 O13 N0 P1	3.40227e+07	3.12724e+07	3.74002e+07	3.65047e+07	3.0894e+06	3.08903e+07	6.2399e+07	2.04577e+07	2.58705e+07	3.21723e+07	9.74474e+06	6.54082e+06	1.61681e+07	8.25095e+06	1.601e+07
PI(18:1_20:4)+NH4_40.32	PI(18:1_20:4)+NH4	PI	Phospholipids	phosphatidylinositol	(18:1_20:4)	(18:1)	(20:4)		902.575	C47 H85 O13 N1 P1	1.3596e+07	1.02142e+07	4.48055e+07	2.40732e+07	1.56511e+07	2.19852e+07	6.24614e+07	4.05741e+06	2.59892e+07	2.67727e+07	1.62612e+06	306950	4.15236e+06	2.13161e+06	2.30305e+06
PI(18:1_20:4)-H_24.41	PI(18:1_20:4)-H	PI	Phospholipids	phosphatidylinositol	(18:1_20:4)	(18:1)	(20:4)		883.534	C47 H80 O13 N0 P1	6.98158e+07	7.65826e+07	1.1228e+08	7.24601e+07	7.53253e+06	8.06202e+07	1.56451e+08	5.53451e+07	7.14551e+07	8.40244e+07	1.24845e+07	1.04411e+07	2.88572e+07	1.41615e+07	2.83502e+07
PI(18:1_20:5)+NH4_39.18	PI(18:1_20:5)+NH4	PI	Phospholipids	phosphatidylinositol	(18:1_20:5)	(18:1)	(20:5)		900.56	C47 H83 O13 N1 P1	1.2455e+07	1.87409e+07	3.2892e+07	3.16026e+07	8.48394e+06	2.11055e+07	3.36865e+07	9.52607e+06	1.51848e+07	2.62018e+07	2.34704e+06	571597	4.40835e+06	1.17289e+06	4.06954e+06
PI(18:1_20:5)-H_25.86	PI(18:1_20:5)-H	PI	Phospholipids	phosphatidylinositol	(18:1_20:5)	(18:1)	(20:5)		881.519	C47 H78 O13 N0 P1	5.01476e+07	5.54529e+07	8.11887e+07	6.88716e+07	4061498	6.43661e+07	1.01665e+08	3.47308e+07	3.89594e+07	6.27081e+07	1.20583e+07	7.97333e+06	2.49631e+07	1.1328e+07	2.33636e+07
PI(18:3_20:5)-H_25.38	PI(18:3_20:5)-H	PI	Phospholipids	phosphatidylinositol	(18:3_20:5)	(18:3)	(20:5)		877.487	C47 H74 O13 N0 P1	8.50366e+06	1.27289e+07	2.64585e+07	2.03042e+07	134546	1.36862e+07	2.42413e+07	8.22225e+06	1.1305e+07	1.66942e+07	1.9757e+06	481132	717681	1.50146e+06	3.71631e+06
PI(20:4_20:4)-H_26.87	PI(20:4_20:4)-H	PI	Phospholipids	phosphatidylinositol	(20:4_20:4)	(20:4)	(20:4)		905.519	C49 H78 O13 N0 P1	3.63489e+06	5.01496e+06	1.09176e+07	5.37913e+06	15322.7	4.6075e+06	1.23995e+07	3.81478e+06	7.11816e+06	6.56637e+06	266391	158842	581847	292989	436993
PI(20:5_18:2)-H_25.4	PI(20:5_18:2)-H	PI	Phospholipids	phosphatidylinositol	(20:5_18:2)	(20:5)	(18:2)		879.503	C47 H76 O13 N0 P1	1.20366e+07	1.65874e+07	2.66892e+07	2.50003e+07	199529	2.26177e+07	3.91655e+07	1.17368e+07	1.21025e+07	2.39653e+07	3.67206e+06	2.20156e+06	5.60832e+06	2.68721e+06	5.12758e+06
PI(30:0)-H_23.06	PI(30:0)-H	PI	Phospholipids	phosphatidylinositol	(30:0)	(30:0)			781.487	C39 H74 O13 N0 P1	3.64024e+07	3.11552e+07	3.38474e+07	3.7717e+07	250367	2.55398e+07	3.57074e+07	1.55013e+07	2.15445e+07	2.82435e+07	1.49145e+07	1.27705e+07	1.73652e+07	1.28933e+07	3.50689e+07
PI(32:0)-H_24.37	PI(32:0)-H	PI	Phospholipids	phosphatidylinositol	(32:0)	(32:0)			809.519	C41 H78 O13 N0 P1	9.95419e+07	1.1025e+08	1.26728e+08	1.32514e+08	3.45126e+06	9.99159e+07	1.27182e+08	7.0209e+07	9.69517e+07	1.34229e+08	4.32477e+07	4.99554e+07	7.49941e+07	4.18744e+07	8.72786e+07
PI(34:6)-H_23.01	PI(34:6)-H	PI	Phospholipids	phosphatidylinositol	(34:6)	(34:6)			825.456	C43 H70 O13 N0 P1	996933	4.36778e+06	8.3806e+06	6.81724e+06	0	7.39828e+06	2.77992e+06	2.95801e+06	7.26589e+06	6.65396e+06	2.98793e+06	4.78798e+06	1.24353e+06	2.09908e+06	2.87535e+06
PIP(16:0_13:0)-H_25.18	PIP(16:0_13:0)-H	PIP	Phospholipids	phosphatidylinositol	(16:0_13:0)	(16:0)	(13:0)		847.438	C38 H73 O16 N0 P2	0	328206	1.13764e+06	1.07539e+06	0	999095	36395.9	387449	1.06714e+06	891367	104334	611248	17161.1	0	0
PIP(18:1_13:0)-H_25.72	PIP(18:1_13:0)-H	PIP	Phospholipids	phosphatidylinositol	(18:1_13:0)	(18:1)	(13:0)		873.454	C40 H75 O16 N0 P2	10948.2	740035	5.52349e+06	7.62122e+06	0	3.08522e+06	327833	558217	443731	4.9321e+06	2.24255e+06	458773	89132.4	124376	411610
PMe(16:0_16:1)-H_25.89	PMe(16:0_16:1)-H	PMe	Fatty acyl and other lipids	phosphatidylmethanol	(16:0_16:1)	(16:0)	(16:1)		659.466	C36 H68 O8 N0 P1	1.95418e+06	578721	3.22422e+06	420949	0	1.44168e+06	6.68652e+06	2.71332e+06	1.31803e+07	2.02523e+06	170083	1.78962e+06	1.49642e+06	3.38089e+06	9.11948e+06
PMe(40:7)-H_23.07	PMe(40:7)-H	PMe	Fatty acyl and other lipids	phosphatidylmethanol	(40:7)	(40:7)			759.497	C44 H72 O8 N0 P1	9.90669e+07	8.12667e+07	8.45183e+07	8.25214e+07	1.42935e+06	6.20147e+07	9.12567e+07	3.48321e+07	5.42514e+07	7.11802e+07	3.40883e+07	3.13253e+07	6.74955e+07	2.8291e+07	9.51027e+07
PMe(40:9)-H_22.66	PMe(40:9)-H	PMe	Fatty acyl and other lipids	phosphatidylmethanol	(40:9)	(40:9)			755.466	C44 H68 O8 N0 P1	3.1178e+06	3.78714e+06	3.65639e+06	1.94269e+06	33852.3	3.23337e+06	2.49334e+06	973547	3.88242e+06	4.36227e+06	759967	478304	284778	634362	2.91442e+06
PS(16:0_16:1)+H_39.14	PS(16:0_16:1)+H	PS	Phospholipids	phosphatidylserine	(16:0_16:1)	(16:0)	(16:1)		734.497	C38 H73 O10 N1 P1	3.02831e+07	3.29336e+07	3.75526e+07	2.26201e+07	1.1209e+07	2.49486e+07	3.0959e+07	1.12616e+07	3.77719e+07	3.70212e+07	1.01434e+07	7.5026e+06	583002	5.44896e+06	2.56168e+07
PS(16:0_16:1)-H_22.56	PS(16:0_16:1)-H	PS	Phospholipids	phosphatidylserine	(16:0_16:1)	(16:0)	(16:1)		732.482	C38 H71 O10 N1 P1	6.4172e+07	5.38304e+07	5.74291e+07	4.21479e+07	1.60786e+06	5.32777e+07	6.09415e+07	2.4716e+07	5.09279e+07	5.75962e+07	2.10498e+07	1.92154e+07	2.96403e+07	1.62046e+07	5.23666e+07
PS(16:0_18:1)+H_40.82	PS(16:0_18:1)+H	PS	Phospholipids	phosphatidylserine	(16:0_18:1)	(16:0)	(18:1)		762.528	C40 H77 O10 N1 P1	1.18745e+08	1.4373e+08	1.75348e+08	2.37617e+08	6.07669e+07	1.11101e+08	1.42677e+08	5.07302e+07	1.04955e+08	1.47586e+08	1.01126e+08	3.40917e+07	1.29095e+08	4.2986e+07	9.55295e+07
PS(16:0_18:1)-H_23.98	PS(16:0_18:1)-H	PS	Phospholipids	phosphatidylserine	(16:0_18:1)	(16:0)	(18:1)		760.513	C40 H75 O10 N1 P1	2.55453e+08	2.35367e+08	215980290	2.24132e+08	1.04456e+07	2.13155e+08	2.8593e+08	1.19079e+08	1.92542e+08	2.29311e+08	9.11377e+07	8.54058e+07	1.7349e+08	7.38644e+07	2.04807e+08
PS(16:0_20:5)+H_37.81	PS(16:0_20:5)+H	PS	Phospholipids	phosphatidylserine	(16:0_20:5)	(16:0)	(20:5)		782.497	C42 H73 O10 N1 P1	1.21972e+07	1.19132e+07	9.67046e+06	1.02025e+07	1.563e+06	5.00925e+06	1.39734e+07	5472931	1.26214e+07	1.10409e+07	2.52726e+06	4.06994e+06	4.53665e+06	2.0419e+06	9.56277e+06
PS(16:1_16:1)+H_38.0	PS(16:1_16:1)+H	PS	Phospholipids	phosphatidylserine	(16:1_16:1)	(16:1)	(16:1)		732.481	C38 H71 O10 N1 P1	8.73759e+06	9.30929e+06	1.1927e+07	9.53542e+06	473045	6.02178e+06	7.04126e+06	1.57823e+06	3.42381e+06	1.00464e+07	2.95962e+06	1.3337e+06	279815	3977.96	7.32133e+06
PS(16:1_16:1)-H_21.82	PS(16:1_16:1)-H	PS	Phospholipids	phosphatidylserine	(16:1_16:1)	(16:1)	(16:1)		730.466	C38 H69 O10 N1 P1	1.86371e+07	1.35991e+07	1.67421e+07	1.32074e+07	74503.1	1.44775e+07	1.45389e+07	6.0777e+06	1.22706e+07	1.50518e+07	5.99679e+06	5.9121e+06	9.03677e+06	4.77645e+06	1.52974e+07
PS(16:1_17:0)+H_39.57	PS(16:1_17:0)+H	PS	Phospholipids	phosphatidylserine	(16:1_17:0)	(16:1)	(17:0)		748.512	C39 H75 O10 N1 P1	7.24865e+06	3.20311e+07	7.39506e+07	6.94711e+07	3.44118e+07	6.68807e+07	9.8326e+07	1.88181e+07	4.29136e+07	5.00911e+07	8.50364e+07	6.63186e+07	1.12582e+08	8.10534e+07	9.52306e+07
PS(16:1_17:0)-H_25.96	PS(16:1_17:0)-H	PS	Phospholipids	phosphatidylserine	(16:1_17:0)	(16:1)	(17:0)		746.498	C39 H73 O10 N1 P1	1.32467e+08	2.68419e+08	4.97486e+08	4.71391e+08	1.78173e+07	5.86825e+08	7.52891e+08	1.75894e+08	4.08552e+08	3.90314e+08	4.16408e+08	5.26855e+08	1.07388e+09	4.79408e+08	6.60905e+08
PS(16:1_18:1)+H_39.57	PS(16:1_18:1)+H	PS	Phospholipids	phosphatidylserine	(16:1_18:1)	(16:1)	(18:1)		760.512	C40 H75 O10 N1 P1	8.02781e+06	6.89066e+07	7.42143e+07	7.21665e+07	0	1.03546e+07	4.90887e+07	0	4.38639e+07	6.55717e+07	0	0	5.31704e+07	0	5.01715e+07
PS(16:1_18:1)-H_23.05	PS(16:1_18:1)-H	PS	Phospholipids	phosphatidylserine	(16:1_18:1)	(16:1)	(18:1)		758.498	C40 H73 O10 N1 P1	2.61373e+08	2.09777e+08	2.14045e+08	2.30855e+08	0	1.96142e+08	2.42066e+08	98690830	1.48588e+08	1.93801e+08	1.02578e+08	8.83607e+07	1.89312e+08	7.60076e+07	2.57951e+08
PS(16:1_18:2)+H_38.57	PS(16:1_18:2)+H	PS	Phospholipids	phosphatidylserine	(16:1_18:2)	(16:1)	(18:2)		758.497	C40 H73 O10 N1 P1	7.38615e+06	4.28966e+06	6.02807e+06	1.13335e+07	1.06926e+06	2.61435e+06	8.67043e+06	385643	1.99161e+06	7078459	1.11071e+06	43393.8	848945	180361	2.16174e+06
PS(16:1_18:2)-H_22.31	PS(16:1_18:2)-H	PS	Phospholipids	phosphatidylserine	(16:1_18:2)	(16:1)	(18:2)		756.482	C40 H71 O10 N1 P1	2.35933e+07	1.84819e+07	1.70757e+07	2.65874e+07	137395	1.92379e+07	2.86459e+07	1.02827e+07	1.14772e+07	1.86815e+07	1.08168e+07	6.69697e+06	1.31295e+07	6.43846e+06	1.69311e+07
PS(16:1_18:2)-H_31.66	PS(16:1_18:2)-H	PS	Phospholipids	phosphatidylserine	(16:1_18:2)	(16:1)	(18:2)		756.482	C40 H71 O10 N1 P1	3.73667e+06	7.49754e+06	8.38375e+06	4.1443e+06	0	0	6.49151e+06	0	1.91853e+07	9.17183e+06	319616	293639	1.75047e+07	78316.7	5.38045e+06
PS(16:1_18:3)-H_22.71	PS(16:1_18:3)-H	PS	Phospholipids	phosphatidylserine	(16:1_18:3)	(16:1)	(18:3)		754.466	C40 H69 O10 N1 P1	1.47346e+07	1.43838e+07	1.6201e+07	1.23174e+07	0	1.18358e+07	1.40225e+07	5.07987e+06	1.40986e+07	1.66926e+07	5.12713e+06	3.66843e+06	3.39621e+06	3.72669e+06	1.40906e+07
PS(16:1_20:4)-H_23.05	PS(16:1_20:4)-H	PS	Phospholipids	phosphatidylserine	(16:1_20:4)	(16:1)	(20:4)		780.482	C42 H71 O10 N1 P1	7.16483e+07	7.28084e+07	7.97556e+07	9.0475e+07	213791	5.95293e+07	7.80508e+07	3.70934e+07	5.59815e+07	7.21636e+07	3.66317e+07	3.04247e+07	4.31939e+07	3.03228e+07	7.69563e+07
PS(16:1_20:5)+H_38.23	PS(16:1_20:5)+H	PS	Phospholipids	phosphatidylserine	(16:1_20:5)	(16:1)	(20:5)		780.481	C42 H71 O10 N1 P1	1.98178e+06	2.7674e+06	985895	5.56349e+06	487902	843743	2.22967e+06	670802	526661	2.00489e+06	138718	99877.9	0	191226	639091
PS(16:1_20:5)-H_22.2	PS(16:1_20:5)-H	PS	Phospholipids	phosphatidylserine	(16:1_20:5)	(16:1)	(20:5)		778.466	C42 H69 O10 N1 P1	1.28755e+07	1.07786e+07	9.74138e+06	1.68183e+07	0	9.33324e+06	1.3958e+07	5.37532e+06	5.53895e+06	1.13947e+07	5.73262e+06	3.56392e+06	7.37343e+06	3.86976e+06	9.04103e+06
PS(16:1e_16:1)-H_25.38	PS(16:1e_16:1)-H	PS	Phospholipids	phosphatidylserine	(16:1e_16:1)	(16:1e)	(16:1)		716.487	C38 H71 O9 N1 P1	1.34819e+07	9.13844e+07	1.56319e+08	1.04758e+08	9.58139e+06	3.4904e+08	3.37809e+08	9.43092e+07	1.90119e+08	1.4366e+08	9.73794e+07	1.60089e+08	2.09286e+08	1.47458e+08	2.95806e+08
PS(16:1e_18:1)-H_26.64	PS(16:1e_18:1)-H	PS	Phospholipids	phosphatidylserine	(16:1e_18:1)	(16:1e)	(18:1)		744.518	C40 H75 O9 N1 P1	1.46914e+07	8.94555e+07	1.5485e+08	1.29046e+08	1.00875e+07	2.897e+08	3.18537e+08	9.81341e+07	1.46439e+08	1.2882e+08	1.00699e+08	1.54317e+08	2.34963e+08	1.2801e+08	3.06019e+08
PS(16:2e_16:1)-H_23.39	PS(16:2e_16:1)-H	PS	Phospholipids	phosphatidylserine	(16:2e_16:1)	(16:2e)	(16:1)		714.472	C38 H69 O9 N1 P1	1.10726e+06	1.28875e+07	2.7631e+07	1.747e+07	841088	5.10995e+07	4.85521e+07	1.20442e+07	2.39914e+07	1.90745e+07	2.24466e+07	2.91057e+07	3.87093e+07	2.71159e+07	5.80227e+07
PS(17:0_18:1)+H_41.0	PS(17:0_18:1)+H	PS	Phospholipids	phosphatidylserine	(17:0_18:1)	(17:0)	(18:1)		776.544	C41 H79 O10 N1 P1	9.00715e+06	4.15627e+07	8.84067e+07	1.22392e+08	4.52353e+07	6.62163e+07	1.3661e+08	2.35157e+07	6.42473e+07	6.42031e+07	1.17701e+08	7.36213e+07	3.39286e+08	7.6539e+07	1.31282e+08
PS(17:0_18:1)-H_27.05	PS(17:0_18:1)-H	PS	Phospholipids	phosphatidylserine	(17:0_18:1)	(17:0)	(18:1)		774.529	C41 H77 O10 N1 P1	1.02703e+08	2.30635e+08	4.37334e+08	4.94345e+08	2.83553e+07	4.47827e+08	6.8888e+08	1.92527e+08	3.12041e+08	3.0276e+08	3.90962e+08	4.98952e+08	1.16282e+09	4.07609e+08	6.71072e+08
PS(17:1_18:1)-H_26.23	PS(17:1_18:1)-H	PS	Phospholipids	phosphatidylserine	(17:1_18:1)	(17:1)	(18:1)		772.513	C41 H75 O10 N1 P1	6.35531e+07	1.48756e+08	3.0087e+08	3.2805e+08	7.43656e+06	2.90451e+08	4.40438e+08	9.96855e+07	1.58242e+08	1.90077e+08	2.97073e+08	3.2931e+08	8.00623e+08	2.78011e+08	4.49278e+08
PS(18:0_18:1)+H_42.18	PS(18:0_18:1)+H	PS	Phospholipids	phosphatidylserine	(18:0_18:1)	(18:0)	(18:1)		790.559	C42 H81 O10 N1 P1	8.34169e+07	1.15194e+08	9.0359e+07	1.024e+08	4.15611e+07	6.2631e+07	1.33519e+08	4.43561e+07	1.08491e+08	1.28343e+08	2.16125e+07	1.68954e+07	1.03774e+08	1.63834e+07	6.9734e+07
PS(18:0_18:1)-H_25.39	PS(18:0_18:1)-H	PS	Phospholipids	phosphatidylserine	(18:0_18:1)	(18:0)	(18:1)		788.545	C42 H79 O10 N1 P1	2.23356e+08	2.42018e+08	1.97968e+08	2.29909e+08	9.81504e+06	2.48235e+08	3.06878e+08	1.38898e+08	1.79664e+08	2.21547e+08	7.90012e+07	9.00432e+07	2.62794e+08	8.1256e+07	1.93643e+08
PS(18:0_20:4)+H_41.87	PS(18:0_20:4)+H	PS	Phospholipids	phosphatidylserine	(18:0_20:4)	(18:0)	(20:4)		812.544	C44 H79 O10 N1 P1	9.70914e+06	1.19729e+07	1.45419e+07	1.30246e+07	3.52384e+06	6.63183e+06	1.42842e+07	3.42665e+06	1.16533e+07	1.52802e+07	980107	1.36741e+06	7.31952e+06	2.11682e+06	3.43858e+06
PS(18:0_20:4)-H_25.33	PS(18:0_20:4)-H	PS	Phospholipids	phosphatidylserine	(18:0_20:4)	(18:0)	(20:4)		810.529	C44 H77 O10 N1 P1	7.01901e+07	7.65084e+07	8.11887e+07	8.24536e+07	1.39187e+06	8.38075e+07	9.19147e+07	4.73026e+07	6.58926e+07	8.7374e+07	2.5226e+07	3.02887e+07	7.01481e+07	2.7607e+07	5.03006e+07
PS(18:0_22:5)-H_25.16	PS(18:0_22:5)-H	PS	Phospholipids	phosphatidylserine	(18:0_22:5)	(18:0)	(22:5)		836.545	C46 H79 O10 N1 P1	3.19024e+07	2.47174e+07	4.08216e+07	2.91601e+07	1.99706e+06	2.84574e+07	4.6008e+07	9.01666e+06	2.888e+07	3.31682e+07	5.1859e+06	1.91316e+06	2.34296e+07	5.5359e+06	1.66092e+07
PS(18:0_22:6)-H_25.52	PS(18:0_22:6)-H	PS	Phospholipids	phosphatidylserine	(18:0_22:6)	(18:0)	(22:6)		834.529	C46 H77 O10 N1 P1	3.66697e+07	3.20297e+07	4.03373e+07	4.10851e+07	102496	1.37087e+08	5.87974e+07	4.39263e+07	2.95231e+07	3.93772e+07	1.95372e+07	3.27812e+07	2.09899e+08	2.64697e+07	2.0723e+07
PS(18:1_18:1)+H_41.02	PS(18:1_18:1)+H	PS	Phospholipids	phosphatidylserine	(18:1_18:1)	(18:1)	(18:1)		788.544	C42 H79 O10 N1 P1	2.92356e+08	3.26516e+08	2.81886e+08	3.78188e+08	3.74666e+07	6.96134e+07	3.58973e+08	1.12968e+07	5.15416e+07	3.35497e+08	5.86505e+07	0	4.12405e+08	0	3.25705e+08
PS(18:1_18:1)-H_24.42	PS(18:1_18:1)-H	PS	Phospholipids	phosphatidylserine	(18:1_18:1)	(18:1)	(18:1)		786.529	C42 H77 O10 N1 P1	7.63182e+08	6.55096e+08	5.46256e+08	7.00436e+08	4.78037e+06	4.95748e+08	8.17661e+08	3.09636e+08	4.13939e+08	5.59983e+08	2.45667e+08	2.2956e+08	5.52797e+08	1.9499e+08	6.90466e+08
PS(18:1_18:2)+Na_40.08	PS(18:1_18:2)+Na	PS	Phospholipids	phosphatidylserine	(18:1_18:2)	(18:1)	(18:2)		808.51	C42 H76 O10 N1 P1 Na1	9.2755e+07	1.05806e+08	9.69433e+07	1.54049e+08	4.87943e+07	5.74781e+07	1.37032e+08	6.40928e+07	7.22833e+07	1.17356e+08	5.76261e+07	4.21248e+07	1.13176e+08	4.30426e+07	9.39987e+07
PS(18:1_18:2)-H_23.62	PS(18:1_18:2)-H	PS	Phospholipids	phosphatidylserine	(18:1_18:2)	(18:1)	(18:2)		784.513	C42 H75 O10 N1 P1	1.92906e+08	1.80365e+08	1.54629e+08	2.28449e+08	8.60884e+06	1.43876e+08	2.79811e+08	1.13314e+08	1.02543e+08	1.70263e+08	6.96173e+07	5.33726e+07	1.31005e+08	5.11722e+07	1.49019e+08
PS(18:1_20:4)-H_24.53	PS(18:1_20:4)-H	PS	Phospholipids	phosphatidylserine	(18:1_20:4)	(18:1)	(20:4)		808.513	C44 H75 O10 N1 P1	2.8062e+08	2.75235e+08	3.0493e+08	3.20038e+08	8.79577e+06	2.31308e+08	3.27735e+08	1.56844e+08	2.36697e+08	3.25104e+08	1.03691e+08	1.15087e+08	1.82542e+08	9.50143e+07	2.24082e+08
PS(18:1_20:5)+H_39.7	PS(18:1_20:5)+H	PS	Phospholipids	phosphatidylserine	(18:1_20:5)	(18:1)	(20:5)		808.512	C44 H75 O10 N1 P1	8.55392e+07	9.61483e+07	9.3006e+07	1.41624e+08	3.83114e+07	4.90379e+07	1.22876e+08	5.28866e+07	5.98175e+07	1.08931e+08	4.82524e+07	3.45946e+07	1.05341e+08	3.29259e+07	8.00888e+07
PS(18:1_20:5)-H_23.53	PS(18:1_20:5)-H	PS	Phospholipids	phosphatidylserine	(18:1_20:5)	(18:1)	(20:5)		806.498	C44 H73 O10 N1 P1	1.86493e+08	1.71323e+08	1.62353e+08	2.15611e+08	9.23721e+06	1.3993e+08	2.40177e+08	1.16223e+08	1.13389e+08	1.83285e+08	7.51653e+07	7.4272e+07	1.37763e+08	6.64851e+07	1.57409e+08
PS(18:1_22:6)-H_25.09	PS(18:1_22:6)-H	PS	Phospholipids	phosphatidylserine	(18:1_22:6)	(18:1)	(22:6)		832.513	C46 H75 O10 N1 P1	1.7305e+07	1.82001e+07	1.93988e+07	2.36229e+07	86823.2	1.71544e+07	2.88325e+07	9.54421e+06	1.03521e+07	1.96853e+07	3.65705e+06	3.22622e+06	1.26745e+07	2.47701e+06	1.17802e+07
PS(18:2_18:2)-H_24.06	PS(18:2_18:2)-H	PS	Phospholipids	phosphatidylserine	(18:2_18:2)	(18:2)	(18:2)		782.498	C42 H73 O10 N1 P1	8.02626e+07	8.05154e+07	8.78575e+07	1.0224e+08	1.00317e+06	5.4317e+07	1.08267e+08	3.46321e+07	6.53001e+07	9.15248e+07	3.37501e+07	2.45009e+07	4.36846e+07	2.55845e+07	6.54584e+07
PS(18:2e_18:1)-H_27.08	PS(18:2e_18:1)-H	PS	Phospholipids	phosphatidylserine	(18:2e_18:1)	(18:2e)	(18:1)		770.534	C42 H77 O9 N1 P1	6.69016e+06	3.95732e+07	6.58687e+07	5.38626e+07	4.73739e+06	1.03893e+08	1.11812e+08	3.01113e+07	4.48114e+07	4.93194e+07	3.90232e+07	5.42613e+07	9.44525e+07	4.92763e+07	1.20764e+08
PS(18:3e_18:1)-H_25.1	PS(18:3e_18:1)-H	PS	Phospholipids	phosphatidylserine	(18:3e_18:1)	(18:3e)	(18:1)		768.518	C42 H75 O9 N1 P1	7.01668e+06	4.40265e+07	8.05102e+07	9.51596e+07	4.63083e+06	1.55057e+08	1.32149e+08	2.83005e+07	1.9044e+07	5.64483e+07	6.90324e+07	3.74463e+07	1.26251e+08	5.94509e+07	1.31132e+08
PS(18:4_16:1)-H_21.81	PS(18:4_16:1)-H	PS	Phospholipids	phosphatidylserine	(18:4_16:1)	(18:4)	(16:1)		752.451	C40 H67 O10 N1 P1	2.42236e+06	2.34599e+06	2.89599e+06	1550325	0	746022	1.72732e+06	277623	1.89317e+06	2.99206e+06	556289	612999	1.15	266060	2.05362e+06
PS(19:1_16:1)+H_39.99	PS(19:1_16:1)+H	PS	Phospholipids	phosphatidylserine	(19:1_16:1)	(19:1)	(16:1)		774.528	C41 H77 O10 N1 P1	302962	1.66584e+07	4.75803e+07	6.49217e+07	1.73553e+07	3.06125e+07	6.12386e+07	1.88595e+06	2.02801e+07	1.05873e+07	7.14803e+07	3.95658e+07	1.85011e+08	4.60432e+07	6.14109e+07
PS(19:1_18:1)+H_41.38	PS(19:1_18:1)+H	PS	Phospholipids	phosphatidylserine	(19:1_18:1)	(19:1)	(18:1)		802.559	C43 H81 O10 N1 P1	0	0	0	0	0	0	0	0	0	0	0	0	0	0	0
PS(19:1_18:1)-H_26.2	PS(19:1_18:1)-H	PS	Phospholipids	phosphatidylserine	(19:1_18:1)	(19:1)	(18:1)		800.545	C43 H79 O10 N1 P1	3.3501e+07	8.26297e+07	1.69083e+08	1.92525e+08	1.19355e+07	1.50459e+08	2.24232e+08	5.44312e+07	9.13812e+07	1.0742e+08	1.45788e+08	1.71992e+08	4.4538e+08	1.45779e+08	2.49465e+08
PS(19:1_18:3)-H_26.05	PS(19:1_18:3)-H	PS	Phospholipids	phosphatidylserine	(19:1_18:3)	(19:1)	(18:3)		796.513	C43 H75 O10 N1 P1	2.86279e+07	6.311e+07	1.38155e+08	2.09945e+08	9.8363e+06	1.58502e+08	1.96374e+08	3.58263e+07	2.14604e+07	7.7234e+07	1.64388e+08	6.75325e+07	3.21279e+08	1.07219e+08	1.73591e+08
PS(20:5_18:2)-H_23.61	PS(20:5_18:2)-H	PS	Phospholipids	phosphatidylserine	(20:5_18:2)	(20:5)	(18:2)		804.482	C44 H71 O10 N1 P1	2.47151e+07	2.65475e+07	2.87439e+07	4.01171e+07	255147	2.50765e+07	4.38466e+07	1.93123e+07	1.4598e+07	3.02813e+07	1.17416e+07	9.05196e+06	1.80881e+07	8.69504e+06	1.83852e+07
PS(20:5_20:4)-H_23.44	PS(20:5_20:4)-H	PS	Phospholipids	phosphatidylserine	(20:5_20:4)	(20:5)	(20:4)		828.482	C46 H71 O10 N1 P1	4.98168e+07	5.08262e+07	7.04567e+07	6.49919e+07	523532	4.6534e+07	5.73746e+07	3.3398e+07	4.30466e+07	6.97308e+07	2.32064e+07	3.00278e+07	3.68422e+07	2.36694e+07	4.20081e+07
PS(20:5_20:5)+H_34.49	PS(20:5_20:5)+H	PS	Phospholipids	phosphatidylserine	(20:5_20:5)	(20:5)	(20:5)		828.481	C46 H71 O10 N1 P1	2.31349e+07	3.93643e+07	8.56401e+07	4.29329e+07	1.99674e+07	2.79753e+07	2.96964e+07	1.28814e+07	4.4443e+07	8.65175e+07	1.13641e+07	1.87009e+07	2.61222e+07	1.12022e+07	1.29479e+07
PS(20:5_20:5)-H_22.17	PS(20:5_20:5)-H	PS	Phospholipids	phosphatidylserine	(20:5_20:5)	(20:5)	(20:5)		826.466	C46 H69 O10 N1 P1	3.26608e+07	4.20015e+07	9.07352e+07	4.68446e+07	2.40239e+06	5.27401e+07	4.14646e+07	2.56866e+07	5.13687e+07	9.06014e+07	1.63187e+07	3.57998e+07	3.54609e+07	2.11184e+07	2.44286e+07
PS(33:2)-H_25.43	PS(33:2)-H	PS	Phospholipids	phosphatidylserine	(33:2)	(33:2)			744.482	C39 H71 O10 N1 P1	3.88615e+07	5.66992e+07	1.21405e+08	1.17775e+08	3.79328e+06	8.58562e+07	1.29065e+08	2.41276e+07	4.92919e+07	6.9812e+07	8.98224e+07	9.44987e+07	2.24946e+08	8.53961e+07	1.41493e+08
PS(34:3e)-H_25.83	PS(34:3e)-H	PS	Phospholipids	phosphatidylserine	(34:3e)	(34:3e)			742.503	C40 H73 O9 N1 P1	1.19303e+07	6.24852e+07	1.15798e+08	9.37136e+07	5.12555e+06	1.85e+08	2.16377e+08	5.58504e+07	7.90785e+07	8.78854e+07	8.32814e+07	1.02698e+08	1.71864e+08	9.35646e+07	2.14648e+08
PS(34:4e)-H_25.39	PS(34:4e)-H	PS	Phospholipids	phosphatidylserine	(34:4e)	(34:4e)			740.487	C40 H71 O9 N1 P1	1.61038e+06	1.51526e+07	2.88839e+07	2.98016e+07	1.24845e+06	5.71818e+07	4.69171e+07	1.28451e+07	901229	2.10198e+07	3.18356e+07	2.18178e+07	4.82185e+07	2.61233e+07	5.95891e+07
PS(35:1)-H_41.33	PS(35:1)-H	PS	Phospholipids	phosphatidylserine	(35:1)	(35:1)			774.529	C41 H77 O10 N1 P1	1.14599e+07	2.6299e+07	6.6778e+07	4.9604e+07	0	0	2.79663e+07	0	4.49448e+07	5.21556e+07	0	0	8.89655e+07	0	2.77513e+07
PS(35:3)-H_24.33	PS(35:3)-H	PS	Phospholipids	phosphatidylserine	(35:3)	(35:3)			770.498	C41 H73 O10 N1 P1	3.12636e+07	5.65598e+07	1.10401e+08	1.48441e+08	7.17377e+06	9.32985e+07	1.29786e+08	3.05314e+07	2.58085e+07	7.17238e+07	1.34349e+08	7.68836e+07	2.73702e+08	9.36384e+07	1.40859e+08
PS(36:2e)-H_26.69	PS(36:2e)-H	PS	Phospholipids	phosphatidylserine	(36:2e)	(36:2e)			772.55	C42 H79 O9 N1 P1	399321	8.75089e+06	2.13651e+07	1.30191e+07	527952	3.09362e+07	3.73606e+07	9.09296e+06	1.66451e+07	1.5616e+07	8.5752e+06	1.66082e+07	2.85542e+07	1.38174e+07	3.53834e+07
PS(36:5e)-H_25.69	PS(36:5e)-H	PS	Phospholipids	phosphatidylserine	(36:5e)	(36:5e)			766.503	C42 H73 O9 N1 P1	2.49548e+06	2.4025e+07	4.83496e+07	5.85966e+07	2.06176e+06	1.01606e+08	9.80185e+07	1.75566e+07	6.62602e+06	3.29027e+07	4.70202e+07	2.03862e+07	6.66814e+07	3.63729e+07	8.32786e+07
PS(36:7e)-H_24.04	PS(36:7e)-H	PS	Phospholipids	phosphatidylserine	(36:7e)	(36:7e)			762.472	C42 H69 O9 N1 P1	0	965052	2.78933e+06	4.34538e+06	0	1.5907e+07	4.40033e+06	1.36981e+06	1.26876e+06	2.69638e+06	2.0111e+06	4.28879e+06	8.40211e+06	0	4.22609e+06
PS(37:3)-H_26.8	PS(37:3)-H	PS	Phospholipids	phosphatidylserine	(37:3)	(37:3)			798.529	C43 H77 O10 N1 P1	2.82513e+07	1.06683e+08	2.05387e+08	2.98954e+08	1.52679e+07	2.00511e+08	2.67257e+08	5.27521e+07	4.17824e+07	1.18666e+08	2.8776e+08	1.59699e+07	4.39649e+08	2.04216e+08	2.62559e+08
PS(37:5)-H_26.18	PS(37:5)-H	PS	Phospholipids	phosphatidylserine	(37:5)	(37:5)			794.498	C43 H73 O10 N1 P1	1.62908e+07	3.94904e+07	6.96221e+07	9.30856e+07	4.61579e+06	6.68538e+07	9.29015e+07	2.14127e+07	2.10652e+07	4.14497e+07	5.24092e+07	4.95794e+07	1.43435e+08	5.0408e+07	7.09154e+07
PS(39:5)-H_27.31	PS(39:5)-H	PS	Phospholipids	phosphatidylserine	(39:5)	(39:5)			822.529	C45 H77 O10 N1 P1	3.09304e+06	1.17405e+07	3.12616e+07	3.68717e+07	769920	2.21573e+07	3.94547e+07	5923537	9.22285e+06	1.48234e+07	1.15422e+07	2.16182e+07	6.19754e+07	1.72341e+07	2.40137e+07
PS(39:6)-H_25.28	PS(39:6)-H	PS	Phospholipids	phosphatidylserine	(39:6)	(39:6)			820.513	C45 H75 O10 N1 P1	9.41711e+06	4.17189e+07	7.59188e+07	1.35463e+08	4.82237e+06	8.41569e+07	1.17872e+08	2.99682e+07	2.16063e+07	4.67987e+07	5.74143e+07	5.11219e+07	2.04034e+08	5.78413e+07	7.88167e+07
PS(42:9)-H_25.42	PS(42:9)-H	PS	Phospholipids	phosphatidylserine	(42:9)	(42:9)			856.513	C48 H75 O10 N1 P1	1.65228e+07	3.21148e+07	6.13894e+07	5.11115e+07	1.19076e+06	6.53897e+07	6.10843e+07	3.43583e+07	3.47344e+07	4.8262e+07	1.3712e+07	1.55e+07	4.35045e+07	9.45166e+06	2.09493e+07
SM(d16:1_18:0)+H_41.24	SM(d16:1_18:0)+H	SM	Sphingolipids	sphingomyelin	(d16:1_18:0)	(d16:1)	(18:0)		703.575	C39 H80 O6 N2 P1	2.62915e+08	4.21918e+08	3.75772e+08	7.00568e+08	3.88084e+08	2.84842e+08	7.86361e+08	1.86467e+08	3.59845e+08	6.76498e+08	1.04397e+08	4.3786e+07	2.14224e+08	5.14414e+07	1.68663e+08
SM(d16:1_20:0)+H_42.77	SM(d16:1_20:0)+H	SM	Sphingolipids	sphingomyelin	(d16:1_20:0)	(d16:1)	(20:0)		731.606	C41 H84 O6 N2 P1	2.62521e+08	5.12963e+08	4.48584e+08	8.32907e+08	5.55659e+08	3.94414e+08	9.67608e+08	2.94341e+08	4.75442e+08	8.98377e+08	1.14115e+08	6.97839e+07	2.39384e+08	5.64523e+07	1.51155e+08
SM(d16:1_20:1)+H_42.16	SM(d16:1_20:1)+H	SM	Sphingolipids	sphingomyelin	(d16:1_20:1)	(d16:1)	(20:1)		729.591	C41 H82 O6 N2 P1	6.50022e+06	1.38164e+07	6.55503e+06	2.25273e+07	2.17725e+07	1.49634e+06	2.42723e+07	1025121	9.6695e+06	9.34293e+06	0	1534.2	288309	0	2.45182e+06
SM(d16:1_21:0)+H_43.76	SM(d16:1_21:0)+H	SM	Sphingolipids	sphingomyelin	(d16:1_21:0)	(d16:1)	(21:0)		745.622	C42 H86 O6 N2 P1	5.92877e+07	1.28669e+08	8.31844e+07	2.03884e+08	1.42531e+08	9.2551e+07	2.01443e+08	6.42396e+07	1.11621e+08	2.10056e+08	1.68544e+07	5.22038e+06	5.6992e+07	5.204e+06	2.23284e+07
SM(d38:1)+H_40.41	SM(d38:1)+H	SM	Sphingolipids	sphingomyelin	(d38:1)	(d38:1)			759.637	C43 H88 O6 N2 P1	3.09209e+07	6.78225e+07	6.02969e+07	1.2196e+08	8.09645e+07	6.56346e+07	1.55989e+08	4.70406e+07	6.47278e+07	1.49093e+08	5.90565e+06	1.81931e+06	2.45177e+07	1.50219e+06	7.8518e+06
SM(d38:4)+H_42.89	SM(d38:4)+H	SM	Sphingolipids	sphingomyelin	(d38:4)	(d38:4)			753.591	C43 H82 O6 N2 P1	0	1.37451e+07	1.33787e+07	4.74553e+07	1.08727e+07	1.28403e+07	5.90185e+07	0	1.11031e+07	4.1967e+07	0	0	0	0	0
SM(d40:1)+H_45.45	SM(d40:1)+H	SM	Sphingolipids	sphingomyelin	(d40:1)	(d40:1)			787.669	C45 H92 O6 N2 P1	685018	2.59553e+06	770366	103643	781706	623136	1.39564e+08	5.75954e+06	1.73951e+07	3.87001e+06	441292	559944	2.37881e+06	214679	1.14777e+06
SM(d42:1)+H_50.05	SM(d42:1)+H	SM	Sphingolipids	sphingomyelin	(d42:1)	(d42:1)			815.7	C47 H96 O6 N2 P1	3.8033e+07	1.16626e+08	4.18419e+07	4.37915e+07	6.47895e+07	3.64274e+07	9.86633e+08	1.26868e+08	2.49326e+08	1.48223e+08	2.0415e+07	2.29339e+07	1.23742e+08	2.34311e+07	4.36015e+07
SM(d42:3)+H_36.38	SM(d42:3)+H	SM	Sphingolipids	sphingomyelin	(d42:3)	(d42:3)			811.669	C47 H92 O6 N2 P1	0	67033.5	0	0	0	257200	98338.1	460577	140292	0	0	456240	1.87959e+06	0	0
SM(t36:5)+H_39.06	SM(t36:5)+H	SM	Sphingolipids	sphingomyelin	(t36:5)	(t36:5)			739.538	C41 H76 O7 N2 P1	6.86844e+06	1.92101e+07	2.0104e+07	2.12446e+07	1.38769e+07	1.64195e+07	1.25659e+07	6.8743e+06	1.67163e+07	1.49439e+07	5.74129e+06	9.03096e+06	1.62953e+07	2.59685e+06	1.3316e+07
SM(t39:6)+H_42.18	SM(t39:6)+H	SM	Sphingolipids	sphingomyelin	(t39:6)	(t39:6)			779.57	C44 H80 O7 N2 P1	1.32172e+08	1.17529e+08	7.86889e+07	8.74561e+07	1.24358e+08	6.85935e+07	1.10209e+08	7.58325e+07	1.07993e+08	9.98567e+07	4.73925e+07	5.13489e+07	7.07497e+07	45799455	1.22598e+08
SPH(d18:0)+H_28.07	SPH(d18:0)+H	SPH	Sphingolipids	Sphingosine	(d18:0)	(d18:0)			302.305	C18 H40 O2 N1	6.06331e+06	3.12968e+06	404517	4.04167e+06	2.97903e+06	649000	148152	859313	87057.6	287927	2.80284e+06	148418	6.49331e+06	4.19303e+06	9.01491e+06
TG(12:1e_6:0_16:0)+Na_45.5	TG(12:1e_6:0_16:0)+Na	TG	Neutral lipids	triglyceride	(12:1e_6:0_16:0)	(12:1e)	(6:0)	(16:0)	617.512	C37 H70 O5 Na1	2.04314e+09	1.96091e+09	4.0754e+09	2.0269e+09	2.07654e+09	1.93469e+09	4.0943e+09	1.89055e+09	3.6656e+09	3.42969e+09	3.17315e+09	1.38996e+09	2.00288e+09	2.80549e+09	4.30792e+09
TG(12:1e_6:0_18:3)+H_46.11	TG(12:1e_6:0_18:3)+H	TG	Neutral lipids	triglyceride	(12:1e_6:0_18:3)	(12:1e)	(6:0)	(18:3)	617.514	C39 H69 O5	2.04673e+09	1.96779e+09	4.07994e+09	2.03209e+09	2.08126e+09	1.94134e+09	4.08849e+09	1.89248e+09	3.67246e+09	3.41556e+09	3.1817e+09	1.40733e+09	2.00923e+09	2.70693e+09	4.30813e+09
TG(15:0_12:0_16:0)+NH4_49.46	TG(15:0_12:0_16:0)+NH4	TG	Neutral lipids	triglyceride	(15:0_12:0_16:0)	(15:0)	(12:0)	(16:0)	754.692	C46 H92 O6 N1	5.02929e+06	5.31384e+06	1.50412e+07	4.16081e+06	1.13484e+07	5.82458e+06	1.49431e+08	2.34491e+06	3.70105e+07	3.12199e+07	4.19959e+06	942441	1.75601e+06	3.94424e+06	2.756e+06
TG(15:0_12:1_16:0)+NH4_49.3	TG(15:0_12:1_16:0)+NH4	TG	Neutral lipids	triglyceride	(15:0_12:1_16:0)	(15:0)	(12:1)	(16:0)	752.676	C46 H90 O6 N1	2.67326e+07	7.4489e+07	5.68937e+07	3.11882e+07	5.03409e+07	2.66374e+07	3.06477e+08	8.19563e+07	1.15782e+08	1.03175e+08	0	1.44247e+07	8.22635e+07	1.52958e+07	3.08474e+07
TG(15:0_14:2_16:1)+NH4_47.44	TG(15:0_14:2_16:1)+NH4	TG	Neutral lipids	triglyceride	(15:0_14:2_16:1)	(15:0)	(14:2)	(16:1)	776.676	C48 H90 O6 N1	1.5261e+07	6.3675e+07	2.4247e+07	2.5834e+07	4.72803e+07	2.08133e+07	4.45206e+08	9.43685e+07	1.39761e+08	9.60403e+07	1.05967e+07	7.52622e+06	6.69981e+07	1.06703e+07	2.22047e+07
TG(15:0_14:2_18:2)+NH4_50.0	TG(15:0_14:2_18:2)+NH4	TG	Neutral lipids	triglyceride	(15:0_14:2_18:2)	(15:0)	(14:2)	(18:2)	802.692	C50 H92 O6 N1	8.84241e+07	1.57449e+08	8.70463e+07	9.34295e+07	1.37228e+08	8.38247e+07	5.55219e+08	1.58417e+08	2.08436e+08	1.6785e+08	8.33465e+07	7.48402e+07	1.11717e+08	8.06647e+07	9.21097e+07
TG(15:0_16:0_16:0)+NH4_51.25	TG(15:0_16:0_16:0)+NH4	TG	Neutral lipids	triglyceride	(15:0_16:0_16:0)	(15:0)	(16:0)	(16:0)	810.755	C50 H100 O6 N1	5.43049e+07	4.11981e+08	1.0204e+08	6.87119e+07	1.38263e+08	1.82418e+08	1.09593e+09	4.31325e+08	3.74722e+08	2.19703e+08	1.2112e+08	7.6874e+07	1.82614e+08	5.74003e+07	4.82691e+07
TG(15:0_16:0_16:1)+NH4_52.66	TG(15:0_16:0_16:1)+NH4	TG	Neutral lipids	triglyceride	(15:0_16:0_16:1)	(15:0)	(16:0)	(16:1)	808.739	C50 H98 O6 N1	0	2.04427e+08	0	0	2.91969e+07	2.05745e+08	3.24151e+09	1.5913e+09	6.32712e+08	5.8658e+08	1.36582e+08	0	7.19539e+08	0	0
TG(15:0_16:1_18:2)+NH4_50.66	TG(15:0_16:1_18:2)+NH4	TG	Neutral lipids	triglyceride	(15:0_16:1_18:2)	(15:0)	(16:1)	(18:2)	832.739	C52 H98 O6 N1	3.40783e+08	6.17792e+08	4.49973e+08	4.41867e+08	5.88872e+08	3.24617e+08	1.78643e+09	4.89378e+08	8.86556e+08	7.23031e+08	2.85937e+08	1.94632e+08	4.35311e+08	2.05014e+08	5.01395e+08
TG(16:0_10:0_16:1)+NH4_49.26	TG(16:0_10:0_16:1)+NH4	TG	Neutral lipids	triglyceride	(16:0_10:0_16:1)	(16:0)	(10:0)	(16:1)	738.661	C45 H88 O6 N1	4.54447e+08	6.76254e+08	8.04958e+08	6.86941e+08	6.94277e+08	4.42379e+08	1.3127e+09	5.08242e+08	9.48493e+08	1.0768e+09	4.7009e+08	3.2924e+08	6.49184e+08	3.87304e+08	6.05237e+08
TG(16:0_12:0_12:1)+NH4_46.7	TG(16:0_12:0_12:1)+NH4	TG	Neutral lipids	triglyceride	(16:0_12:0_12:1)	(16:0)	(12:0)	(12:1)	710.629	C43 H84 O6 N1	2.12771e+07	3.58299e+07	7.37941e+07	2.82074e+07	3.06872e+07	2.7651e+07	1.27729e+08	2.26271e+07	9.58646e+07	9.95809e+07	1.07881e+07	3.58858e+06	2.18639e+07	9.34967e+06	1.2302e+07
TG(16:0_12:0_14:0)+NH4_49.1	TG(16:0_12:0_14:0)+NH4	TG	Neutral lipids	triglyceride	(16:0_12:0_14:0)	(16:0)	(12:0)	(14:0)	740.676	C45 H90 O6 N1	4.65072e+07	7.46855e+07	9.85557e+07	5.23453e+07	6.4229e+07	3.12334e+06	2.49585e+08	0	1.08661e+08	1.27012e+08	1.02755e+06	0	4.56822e+07	0	4.63506e+07
TG(16:0_12:0_16:0)+NH4_49.51	TG(16:0_12:0_16:0)+NH4	TG	Neutral lipids	triglyceride	(16:0_12:0_16:0)	(16:0)	(12:0)	(16:0)	768.708	C47 H94 O6 N1	1.1421e+09	1.47341e+09	1.51276e+09	1.10073e+09	1.33006e+09	9.26588e+08	2.71272e+09	1.06768e+09	1.8509e+09	1.73054e+09	9.62632e+08	6.80808e+08	1.10752e+09	7.74021e+08	1.23285e+09
TG(16:0_12:0_16:1)+NH4_49.71	TG(16:0_12:0_16:1)+NH4	TG	Neutral lipids	triglyceride	(16:0_12:0_16:1)	(16:0)	(12:0)	(16:1)	766.692	C47 H92 O6 N1	4.42743e+09	4.79791e+09	7.06874e+09	4.2277e+09	5.79752e+09	2.55304e+09	1.18545e+10	2.45847e+09	8.59555e+09	9.02931e+09	2.76966e+09	1.09467e+09	3.81148e+09	1.78317e+09	5.4303e+09
TG(16:0_12:1_14:2)+Na_39.4	TG(16:0_12:1_14:2)+Na	TG	Neutral lipids	triglyceride	(16:0_12:1_14:2)	(16:0)	(12:1)	(14:2)	739.585	C45 H80 O6 Na1	0	0	0	0	0	0	1.63538e+07	0	408483	0	0	0	0	0	5199.39
TG(16:0_12:1_20:5)+NH4_49.75	TG(16:0_12:1_20:5)+NH4	TG	Neutral lipids	triglyceride	(16:0_12:1_20:5)	(16:0)	(12:1)	(20:5)	812.676	C51 H90 O6 N1	1.39713e+07	4.78204e+07	9.60404e+06	1.07566e+07	3.45568e+07	1.8065e+07	4.53063e+08	7.01765e+07	1.373e+08	7.20917e+07	1.29794e+07	1.02073e+07	2.91872e+07	1.62414e+07	1.53238e+07
TG(16:0_13:0_16:0)+NH4_50.41	TG(16:0_13:0_16:0)+NH4	TG	Neutral lipids	triglyceride	(16:0_13:0_16:0)	(16:0)	(13:0)	(16:0)	782.723	C48 H96 O6 N1	3.47947e+07	1.64485e+08	7.43704e+07	5.35532e+07	5.89023e+07	6.11939e+07	4.50204e+08	1.37515e+08	1.49135e+08	1.14626e+08	3.64839e+07	1.66274e+07	5.94033e+07	2.30138e+07	3.25902e+07
TG(16:0_13:0_16:1)+NH4_49.99	TG(16:0_13:0_16:1)+NH4	TG	Neutral lipids	triglyceride	(16:0_13:0_16:1)	(16:0)	(13:0)	(16:1)	780.708	C48 H94 O6 N1	3.17502e+08	6.02474e+08	4.24761e+08	3.82827e+08	5.22692e+08	3.25613e+08	1.5121e+09	4.86986e+08	7.58746e+08	7.32165e+08	2.97612e+08	2.04567e+08	4.54363e+08	2.13777e+08	3.88696e+08
TG(16:0_14:0_16:1)+NH4_50.59	TG(16:0_14:0_16:1)+NH4	TG	Neutral lipids	triglyceride	(16:0_14:0_16:1)	(16:0)	(14:0)	(16:1)	794.723	C49 H96 O6 N1	2.77428e+10	2.83348e+10	4.17385e+10	2.29872e+10	3.32554e+10	1.55801e+10	6.17648e+10	1.52301e+10	4.68148e+10	4.96538e+10	1.85134e+10	5.76104e+09	2.03703e+10	1.08282e+10	3.07372e+10
TG(16:0_14:1_16:1)+NH4_50.18	TG(16:0_14:1_16:1)+NH4	TG	Neutral lipids	triglyceride	(16:0_14:1_16:1)	(16:0)	(14:1)	(16:1)	792.708	C49 H94 O6 N1	1.03905e+10	1.21055e+10	1.92532e+10	1.06159e+10	1.34057e+10	6.19842e+09	3.59036e+10	8.31699e+09	2.45137e+10	2.4364e+10	7.66872e+09	3.16891e+09	1.04515e+10	4.4309e+09	1.65963e+10
TG(16:0_14:2_18:2)+NH4_50.05	TG(16:0_14:2_18:2)+NH4	TG	Neutral lipids	triglyceride	(16:0_14:2_18:2)	(16:0)	(14:2)	(18:2)	816.708	C51 H94 O6 N1	5.54813e+08	9.67636e+08	6.3823e+08	4.6837e+08	7.31105e+08	4.83085e+08	5.70437e+09	9.09819e+08	1.93658e+09	1.2022e+09	2.879e+08	2.4176e+08	1.01989e+09	2.73768e+08	6.0386e+08
TG(16:0_14:2_20:5)+NH4_50.07	TG(16:0_14:2_20:5)+NH4	TG	Neutral lipids	triglyceride	(16:0_14:2_20:5)	(16:0)	(14:2)	(20:5)	838.692	C53 H92 O6 N1	3.47786e+07	1.07842e+08	3.24159e+07	4.0324e+07	5.87957e+07	4.55322e+07	8.56968e+08	1.65626e+08	2.65177e+08	139691219	1.90098e+07	26575125	1.14086e+08	2.14094e+07	4.20724e+07
TG(16:0_16:0_16:1)+NH4_51.63	TG(16:0_16:0_16:1)+NH4	TG	Neutral lipids	triglyceride	(16:0_16:0_16:1)	(16:0)	(16:0)	(16:1)	822.755	C51 H100 O6 N1	2.12345e+10	5.03395e+10	1.44722e+11	2.97671e+10	7.73981e+10	0	1.73764e+11	0	1.40492e+11	1.53622e+11	0	0	0	0	2.50654e+10
TG(16:0_16:0_18:1)+NH4_53.4	TG(16:0_16:0_18:1)+NH4	TG	Neutral lipids	triglyceride	(16:0_16:0_18:1)	(16:0)	(16:0)	(18:1)	850.786	C53 H104 O6 N1	4.21858e+10	6.87391e+10	1.24476e+11	7.2476e+10	1.03698e+11	0	1.61871e+11	0	1.38771e+11	1.52145e+11	0	0	0	0	7.15462e+10
TG(16:0_16:1_16:1)+NH4_51.01	TG(16:0_16:1_16:1)+NH4	TG	Neutral lipids	triglyceride	(16:0_16:1_16:1)	(16:0)	(16:1)	(16:1)	820.739	C51 H98 O6 N1	1.24536e+11	1.11265e+11	2.50282e+11	1.43879e+11	1.67739e+11	5.50327e+10	3.30334e+11	3.84902e+10	3.06727e+11	2.97253e+11	3.96457e+10	0	5.30701e+10	5.49868e+09	1.45602e+11
TG(16:0_16:1_17:0)+NH4_51.84	TG(16:0_16:1_17:0)+NH4	TG	Neutral lipids	triglyceride	(16:0_16:1_17:0)	(16:0)	(16:1)	(17:0)	836.77	C52 H102 O6 N1	2.33135e+08	1.0237e+09	3.88311e+08	2.91531e+08	7.72186e+08	6.51303e+08	3.7568e+09	1146463918	1.61083e+09	1.51971e+09	3.70437e+08	0	5.5608e+08	0	6.06233e+08
TG(16:0_16:1_17:1)+NH4_51.15	TG(16:0_16:1_17:1)+NH4	TG	Neutral lipids	triglyceride	(16:0_16:1_17:1)	(16:0)	(16:1)	(17:1)	834.755	C52 H100 O6 N1	7.22063e+08	1.35991e+09	9.68391e+08	9.16565e+08	1.24251e+09	7.78962e+08	3.41629e+09	1.0622e+09	1.80552e+09	1.53476e+09	6.50459e+08	3.55794e+08	8.6651e+08	3.87757e+08	1.05453e+09
TG(16:0_16:1_18:1)+NH4_52.41	TG(16:0_16:1_18:1)+NH4	TG	Neutral lipids	triglyceride	(16:0_16:1_18:1)	(16:0)	(16:1)	(18:1)	848.77	C53 H102 O6 N1	1.09298e+11	6.49427e+10	2.26532e+11	1.34286e+11	1.60343e+11	4.6377e+09	2.88049e+11	0	2.60007e+11	2.7019e+11	0	0	1.22975e+09	0	1.53225e+11
TG(16:0_16:1_20:5)+NH4_53.71	TG(16:0_16:1_20:5)+NH4	TG	Neutral lipids	triglyceride	(16:0_16:1_20:5)	(16:0)	(16:1)	(20:5)	868.739	C55 H98 O6 N1	2.20637e+09	4.15657e+09	3.28556e+09	3.16644e+09	3.39164e+09	1.25337e+09	1.23027e+10	3.63655e+09	7.24328e+09	5.92019e+09	0	2.19618e+06	2.35984e+09	7.5568e+07	2.14445e+09
TG(16:0_17:0_18:1)+NH4_50.52	TG(16:0_17:0_18:1)+NH4	TG	Neutral lipids	triglyceride	(16:0_17:0_18:1)	(16:0)	(17:0)	(18:1)	864.801	C54 H106 O6 N1	6.38128e+08	7.14964e+08	9.36844e+08	6.12156e+08	7.79263e+08	4.54931e+08	1.25286e+09	4.36975e+08	1090136550	1.05452e+09	4.56409e+08	1.50789e+08	4.20272e+08	2.73502e+08	7.36135e+08
TG(16:0_17:1_18:1)+NH4_54.01	TG(16:0_17:1_18:1)+NH4	TG	Neutral lipids	triglyceride	(16:0_17:1_18:1)	(16:0)	(17:1)	(18:1)	862.786	C54 H104 O6 N1	0	6.72255e+08	8.80641e+07	0	4.38708e+08	1.36901e+08	3.77671e+09	1.03637e+09	1.3412e+09	1.04787e+09	4.11511e+07	0	3.86192e+08	0	4.06281e+08
TG(16:0_18:1_18:1)+NH4_56.89	TG(16:0_18:1_18:1)+NH4	TG	Neutral lipids	triglyceride	(16:0_18:1_18:1)	(16:0)	(18:1)	(18:1)	876.801	C55 H106 O6 N1	1.50394e+10	2.90697e+09	4.6207e+10	2.70552e+10	3.48093e+10	0	7.13016e+10	0	6.88905e+10	6.78765e+10	0	0	0	0	4.08953e+10
TG(16:0_18:1_20:5)+NH4_56.14	TG(16:0_18:1_20:5)+NH4	TG	Neutral lipids	triglyceride	(16:0_18:1_20:5)	(16:0)	(18:1)	(20:5)	896.77	C57 H102 O6 N1	1.13385e+09	3.11216e+09	1.08159e+09	2.08363e+09	1.68275e+09	1.83551e+08	1.12294e+10	2.73596e+09	4.79084e+09	3686348996	0	0	2.00518e+09	0	9.35347e+08
TG(16:0_18:1_21:0)+NH4_55.51	TG(16:0_18:1_21:0)+NH4	TG	Neutral lipids	triglyceride	(16:0_18:1_21:0)	(16:0)	(18:1)	(21:0)	920.864	C58 H114 O6 N1	2.13809e+09	3.10455e+09	4.92787e+09	3629600717	3.94442e+09	4.19459e+08	5.97528e+09	3.41669e+08	5.35158e+09	5.81774e+09	0	0	0	0	3.27145e+09
TG(16:0_18:2_18:3)+NH4_55.72	TG(16:0_18:2_18:3)+NH4	TG	Neutral lipids	triglyceride	(16:0_18:2_18:3)	(16:0)	(18:2)	(18:3)	870.755	C55 H100 O6 N1	2.78696e+08	2.82633e+09	1.38459e+09	2.52988e+09	1.77995e+09	3.02962e+08	1.24617e+10	3.1072e+09	5.62395e+09	4.04938e+09	0	0	1.71986e+09	0	5.55718e+08
TG(16:0_8:0_10:1)+NH4_47.52	TG(16:0_8:0_10:1)+NH4	TG	Neutral lipids	triglyceride	(16:0_8:0_10:1)	(16:0)	(8:0)	(10:1)	626.535	C37 H72 O6 N1	5.32838e+08	6.39859e+08	1.22243e+09	5.17958e+08	6.85607e+08	6.30137e+08	1.12584e+09	4.14657e+08	1.2976e+09	1.64018e+09	3.91316e+08	2.84015e+08	4.88337e+08	4.1686e+08	3.07029e+08
TG(16:1_11:3_16:1)+H_43.83	TG(16:1_11:3_16:1)+H	TG	Neutral lipids	triglyceride	(16:1_11:3_16:1)	(16:1)	(11:3)	(16:1)	727.587	C46 H79 O6	0	0	0	0	0	0	537701	0	0	0	0	0	0	0	0
TG(16:1_12:0_12:1)+NH4_46.31	TG(16:1_12:0_12:1)+NH4	TG	Neutral lipids	triglyceride	(16:1_12:0_12:1)	(16:1)	(12:0)	(12:1)	708.614	C43 H82 O6 N1	437409	255148	490339	98941.8	0	291455	1.54714e+07	706829	1.39036e+06	270870	0	0	2.06132e+06	0	478010
TG(16:1_12:0_13:0)+NH4_48.91	TG(16:1_12:0_13:0)+NH4	TG	Neutral lipids	triglyceride	(16:1_12:0_13:0)	(16:1)	(12:0)	(13:0)	724.645	C44 H86 O6 N1	1.53521e+06	4.62348e+06	1.03418e+07	2.11653e+06	2.48394e+06	4.92759e+06	5.75036e+07	6.50524e+06	2.19901e+07	2.08815e+07	628815	58172.1	2.86482e+06	1.04837e+06	782780
TG(16:1_12:0_14:1)+NH4_48.83	TG(16:1_12:0_14:1)+NH4	TG	Neutral lipids	triglyceride	(16:1_12:0_14:1)	(16:1)	(12:0)	(14:1)	736.645	C45 H86 O6 N1	5.52335e+07	90262530	1.16852e+08	7.51072e+07	7.53819e+07	4.15159e+07	3.53776e+08	7.53119e+07	1.83047e+08	1.6029e+08	3.02038e+07	1.62994e+07	1.06417e+08	3.33185e+07	9.15279e+07
TG(16:1_12:0_16:1)+NH4_50.11	TG(16:1_12:0_16:1)+NH4	TG	Neutral lipids	triglyceride	(16:1_12:0_16:1)	(16:1)	(12:0)	(16:1)	764.676	C47 H90 O6 N1	1.26359e+09	1.54747e+09	2.22531e+09	2.34885e+09	1.58614e+09	2.04735e+09	5.08125e+09	2.73306e+09	4.89204e+09	3.01379e+09	1.28145e+09	4.32593e+08	1.18811e+09	1.8155e+09	3.39607e+09
TG(16:1_12:1_12:1)+NH4_43.58	TG(16:1_12:1_12:1)+NH4	TG	Neutral lipids	triglyceride	(16:1_12:1_12:1)	(16:1)	(12:1)	(12:1)	706.598	C43 H80 O6 N1	0	0	0	0	0	43118	1.64811e+06	0	0	0	0	0	300168	187236	0
TG(16:1_12:1_13:0)+NH4_44.11	TG(16:1_12:1_13:0)+NH4	TG	Neutral lipids	triglyceride	(16:1_12:1_13:0)	(16:1)	(12:1)	(13:0)	722.629	C44 H84 O6 N1	336154	153691	0	433955	108881	50639	1.47156e+07	421325	551162	1.32679e+06	0	0	255709	0	0
TG(16:1_12:1_16:1)+NH4_49.57	TG(16:1_12:1_16:1)+NH4	TG	Neutral lipids	triglyceride	(16:1_12:1_16:1)	(16:1)	(12:1)	(16:1)	762.661	C47 H88 O6 N1	1.27157e+08	1.87854e+08	2.09875e+08	1.50752e+08	1.70628e+08	1.02376e+08	9.4395e+08	2.22467e+08	4.00753e+08	2.82224e+08	8.68406e+07	5.99101e+07	2.93703e+08	8.08199e+07	2.17022e+08
TG(16:1_12:1_20:5)+NH4_48.96	TG(16:1_12:1_20:5)+NH4	TG	Neutral lipids	triglyceride	(16:1_12:1_20:5)	(16:1)	(12:1)	(20:5)	810.661	C51 H88 O6 N1	480334	107634	0	179711	2.05903e+06	3.18203e+06	1.45501e+08	2.59344e+07	1.93027e+07	7.53748e+06	814895	1.22299e+06	6.01745e+06	1.18157e+06	67522.5
TG(16:1_13:0_14:1)+NH4_44.85	TG(16:1_13:0_14:1)+NH4	TG	Neutral lipids	triglyceride	(16:1_13:0_14:1)	(16:1)	(13:0)	(14:1)	750.661	C46 H88 O6 N1	5.63489e+06	1.09813e+07	5.83803e+06	1.07473e+07	1.12414e+07	9.56598e+06	2.04533e+08	2.88465e+07	5.54359e+07	4.6152e+07	1.95128e+06	2.58904e+06	2.79581e+07	3.92151e+06	5.63015e+06
TG(16:1_13:0_14:2)+NH4_48.49	TG(16:1_13:0_14:2)+NH4	TG	Neutral lipids	triglyceride	(16:1_13:0_14:2)	(16:1)	(13:0)	(14:2)	748.645	C46 H86 O6 N1	0	1.15655e+06	0	0	380407	15990.5	3.85424e+07	552511	4.11031e+06	1.10367e+06	0	0	768138	25019	337889
TG(16:1_13:0_16:1)+NH4_49.95	TG(16:1_13:0_16:1)+NH4	TG	Neutral lipids	triglyceride	(16:1_13:0_16:1)	(16:1)	(13:0)	(16:1)	778.692	C48 H92 O6 N1	1.852e+08	4.01293e+08	2.54767e+08	2.4093e+08	3.55409e+08	2.00886e+08	1.37658e+09	4.07777e+08	5.62322e+08	5.06126e+08	1.87891e+08	1.46679e+08	3.68824e+08	1.5673e+08	2.40177e+08
TG(16:1_13:0_18:1)+NH4_50.43	TG(16:1_13:0_18:1)+NH4	TG	Neutral lipids	triglyceride	(16:1_13:0_18:1)	(16:1)	(13:0)	(18:1)	806.723	C50 H96 O6 N1	6.57299e+08	1.41318e+09	8.83892e+08	9.39208e+08	1.2012e+09	7.29034e+08	3.46997e+09	1.24317e+09	1.6715e+09	1.49953e+09	6.65236e+08	4.4484e+08	1.08556e+09	5.41161e+08	9.04238e+08
TG(16:1_13:0_18:2)+NH4_50.03	TG(16:1_13:0_18:2)+NH4	TG	Neutral lipids	triglyceride	(16:1_13:0_18:2)	(16:1)	(13:0)	(18:2)	804.708	C50 H94 O6 N1	2.1456e+08	4.51775e+08	3.37483e+08	3.36393e+08	4.38196e+08	2.09844e+08	1.57959e+09	3.88183e+08	7.04724e+08	6.14818e+08	1.91036e+08	1.33277e+08	3.42766e+08	1.64235e+08	3.08642e+08
TG(16:1_14:0_20:5)+NH4_50.16	TG(16:1_14:0_20:5)+NH4	TG	Neutral lipids	triglyceride	(16:1_14:0_20:5)	(16:1)	(14:0)	(20:5)	840.708	C53 H94 O6 N1	1.53317e+08	2.86739e+08	1.83112e+08	1.65751e+08	2.18529e+08	1.33186e+08	1.45508e+09	2.66533e+08	5.72626e+08	4.09911e+08	9.29212e+07	8.00127e+07	2.76113e+08	8.00718e+07	1.97425e+08
TG(16:1_14:1_14:2)+NH4_49.26	TG(16:1_14:1_14:2)+NH4	TG	Neutral lipids	triglyceride	(16:1_14:1_14:2)	(16:1)	(14:1)	(14:2)	760.645	C47 H86 O6 N1	5.26217e+06	6.55596e+06	1.34109e+06	2.21872e+06	2.50982e+06	3.4736e+06	2.20404e+08	2.10632e+07	3.57613e+07	7.85217e+06	397443	261823	2.03982e+07	1.81362e+06	1.19355e+06
TG(16:1_14:1_14:4)+H_41.67	TG(16:1_14:1_14:4)+H	TG	Neutral lipids	triglyceride	(16:1_14:1_14:4)	(16:1)	(14:1)	(14:4)	739.587	C47 H79 O6	0	0	0	0	0	0	1.62439e+07	0	298563	0	0	0	0	0	0
TG(16:1_14:1_16:1)+NH4_49.77	TG(16:1_14:1_16:1)+NH4	TG	Neutral lipids	triglyceride	(16:1_14:1_16:1)	(16:1)	(14:1)	(16:1)	790.692	C49 H92 O6 N1	1.42495e+09	2.11174e+09	2.5151e+09	1.53785e+09	2006925791	1.12307e+09	1.00368e+10	1.87534e+09	4.61725e+09	3.51877e+09	1.04838e+09	6.19798e+08	2.35689e+09	8.73681e+08	2.69238e+09
TG(16:1_14:2_14:2)+H_48.87	TG(16:1_14:2_14:2)+H	TG	Neutral lipids	triglyceride	(16:1_14:2_14:2)	(16:1)	(14:2)	(14:2)	741.603	C47 H81 O6	4.04266e+06	1.46403e+07	1.71926e+07	1.10826e+07	1.13492e+07	7.07018e+06	8.73255e+07	19132148	4.00256e+07	2.29607e+07	5.83351e+06	2.58571e+06	3.85071e+06	7.07607e+06	1.50938e+07
TG(16:1_14:2_14:4)+H_12.98	TG(16:1_14:2_14:4)+H	TG	Neutral lipids	triglyceride	(16:1_14:2_14:4)	(16:1)	(14:2)	(14:4)	737.571	C47 H77 O6	0	0	0	0	176529	0	189783	0	0	0	0	109479	0	0	0
TG(16:1_14:2_16:1)+NH4_50.03	TG(16:1_14:2_16:1)+NH4	TG	Neutral lipids	triglyceride	(16:1_14:2_16:1)	(16:1)	(14:2)	(16:1)	788.676	C49 H90 O6 N1	1.38171e+08	2.37423e+08	1.22258e+08	8.13729e+07	1.25356e+08	1.76075e+08	2.19634e+09	5.03286e+08	6.06521e+08	2.95638e+08	5.96821e+07	8.19418e+07	5.38737e+08	7.62435e+07	1.26209e+08
TG(16:1_14:2_18:2)+NH4_49.95	TG(16:1_14:2_18:2)+NH4	TG	Neutral lipids	triglyceride	(16:1_14:2_18:2)	(16:1)	(14:2)	(18:2)	814.692	C51 H92 O6 N1	1.75983e+08	3.30823e+08	1.47171e+08	1.46144e+08	2.11386e+08	1.6198e+08	1.97222e+09	3.62672e+08	6.0024e+08	3.87891e+08	9.58662e+07	1.02677e+08	3.92095e+08	1.13753e+08	1.43212e+08
TG(16:1_14:2_20:5)+NH4_49.61	TG(16:1_14:2_20:5)+NH4	TG	Neutral lipids	triglyceride	(16:1_14:2_20:5)	(16:1)	(14:2)	(20:5)	836.676	C53 H90 O6 N1	1.78451e+06	3.78933e+06	0	471710	1.96745e+06	1.71415e+06	1.82207e+08	1.22819e+07	2.26244e+07	6.31142e+06	8099.61	587524	3.28801e+06	0	1.45707e+06
TG(16:1_16:1_16:1)+NH4_50.14	TG(16:1_16:1_16:1)+NH4	TG	Neutral lipids	triglyceride	(16:1_16:1_16:1)	(16:1)	(16:1)	(16:1)	818.723	C51 H96 O6 N1	1.04829e+10	1.23448e+10	2.34769e+10	1.22164e+10	1.4635e+10	6.02144e+09	4.39056e+10	7.42072e+09	3.2825e+10	2.95026e+10	6.77029e+09	1.7675e+09	1.18155e+10	4.18738e+09	2.35578e+10
TG(16:1_16:1_18:1)+NH4_51.13	TG(16:1_16:1_18:1)+NH4	TG	Neutral lipids	triglyceride	(16:1_16:1_18:1)	(16:1)	(16:1)	(18:1)	846.755	C53 H100 O6 N1	1.33427e+10	1.5059e+10	2.3409e+10	1.50087e+10	1.80155e+10	7.92318e+09	4.29191e+10	8.69341e+09	3.34764e+10	2.89906e+10	8.3013e+09	1.71314e+09	1.28946e+10	4.19415e+09	2.83142e+10
TG(16:1_16:1_20:5)+H_50.04	TG(16:1_16:1_20:5)+H	TG	Neutral lipids	triglyceride	(16:1_16:1_20:5)	(16:1)	(16:1)	(20:5)	849.697	C55 H93 O6	1.5929e+07	4.144e+07	1.28798e+07	1.02299e+07	3.34334e+07	3.18647e+07	1.30543e+08	6.36597e+07	5.97207e+07	3.70389e+07	3.9445e+06	2.20453e+06	0	1.25066e+07	4.55902e+07
TG(16:1_18:1_18:1)+NH4_55.39	TG(16:1_18:1_18:1)+NH4	TG	Neutral lipids	triglyceride	(16:1_18:1_18:1)	(16:1)	(18:1)	(18:1)	874.786	C55 H104 O6 N1	0	0	0	0	0	0	2.51152e+10	0	5.48264e+09	1.03412e+09	0	0	0	0	4.86611e+09
TG(16:1_18:1_18:2)+NH4_55.43	TG(16:1_18:1_18:2)+NH4	TG	Neutral lipids	triglyceride	(16:1_18:1_18:2)	(16:1)	(18:1)	(18:2)	872.77	C55 H102 O6 N1	0	8.05573e+08	0	0	0	0	1.34161e+10	2.06504e+09	3.34374e+09	1.52659e+09	0	0	1.8537e+09	0	1.85989e+08
TG(17:0_18:1_18:2)+NH4_50.57	TG(17:0_18:1_18:2)+NH4	TG	Neutral lipids	triglyceride	(17:0_18:1_18:2)	(17:0)	(18:1)	(18:2)	888.801	C56 H106 O6 N1	3.36179e+08	3.84342e+08	5.9823e+08	3.89269e+08	3.95826e+08	2.59079e+08	1.09673e+09	3.68147e+08	8.3444e+08	7.19525e+08	2.87958e+08	1.43984e+08	3.52634e+08	2.09549e+08	6.66119e+08
TG(17:0_6:0_6:0)+Na_23.53	TG(17:0_6:0_6:0)+Na	TG	Neutral lipids	triglyceride	(17:0_6:0_6:0)	(17:0)	(6:0)	(6:0)	563.428	C32 H60 O6 Na1	6.25572e+06	4.68816e+06	8.1053e+06	3.95842e+06	3.65148e+06	0	5.15733e+06	0	6.64961e+06	7.60241e+06	0	0	0	0	0
TG(17:1_14:2_14:2)+NH4_49.41	TG(17:1_14:2_14:2)+NH4	TG	Neutral lipids	triglyceride	(17:1_14:2_14:2)	(17:1)	(14:2)	(14:2)	772.645	C48 H86 O6 N1	2.53196e+08	3.12315e+08	3.69112e+08	2.50715e+08	3.72e+08	1.95476e+08	4.87134e+08	2.28482e+08	4.06455e+08	3.66336e+08	2.38664e+08	1.79723e+08	9.85263e+07	1.83768e+08	3.55978e+08
TG(18:0_16:0_18:1)+NH4_51.49	TG(18:0_16:0_18:1)+NH4	TG	Neutral lipids	triglyceride	(18:0_16:0_18:1)	(18:0)	(16:0)	(18:1)	878.817	C55 H108 O6 N1	1.62338e+10	1.87708e+10	2.0932e+10	1.98504e+10	2.10519e+10	8.16943e+09	2.96899e+10	7.68569e+09	1.57443e+10	2.8421e+10	3.67064e+09	0	6.30273e+09	1.55543e+09	2.17501e+10
TG(18:0_18:1_18:1)+NH4_54.09	TG(18:0_18:1_18:1)+NH4	TG	Neutral lipids	triglyceride	(18:0_18:1_18:1)	(18:0)	(18:1)	(18:1)	904.833	C57 H110 O6 N1	0	0	2.07877e+09	0	0	0	6.60769e+09	0	5.01919e+09	3.86399e+09	0	0	0	0	0
TG(18:1_14:2_17:1)+NH4_50.96	TG(18:1_14:2_17:1)+NH4	TG	Neutral lipids	triglyceride	(18:1_14:2_17:1)	(18:1)	(14:2)	(17:1)	830.723	C52 H96 O6 N1	0	0	0	0	0	0	4.7015e+08	0	0	0	0	0	0	0	0
TG(18:1_14:2_20:5)+NH4_50.91	TG(18:1_14:2_20:5)+NH4	TG	Neutral lipids	triglyceride	(18:1_14:2_20:5)	(18:1)	(14:2)	(20:5)	864.708	C55 H94 O6 N1	518113	1.53703e+07	68465.2	0	833147	3.56846e+06	3.59549e+08	3.68502e+07	2.73287e+07	5.17575e+06	0	2.42393e+06	1.14427e+07	0	3.74046e+06
TG(18:1_18:1_18:1)+NH4_55.83	TG(18:1_18:1_18:1)+NH4	TG	Neutral lipids	triglyceride	(18:1_18:1_18:1)	(18:1)	(18:1)	(18:1)	902.817	C57 H108 O6 N1	0	0	0	0	0	0	3.74997e+09	0	0	0	0	0	0	0	0
TG(18:1_18:1_18:2)+NH4_56.02	TG(18:1_18:1_18:2)+NH4	TG	Neutral lipids	triglyceride	(18:1_18:1_18:2)	(18:1)	(18:1)	(18:2)	900.801	C57 H106 O6 N1	0	2.92797e+08	0	0	0	0	7.75203e+09	1.26038e+09	1.61309e+09	1.0295e+08	0	0	8.84159e+08	0	0
TG(18:1_18:1_20:4)+NH4_56.3	TG(18:1_18:1_20:4)+NH4	TG	Neutral lipids	triglyceride	(18:1_18:1_20:4)	(18:1)	(18:1)	(20:4)	924.801	C59 H106 O6 N1	0	2.52338e+08	0	0	0	5.47595e+07	1.87132e+09	5.29634e+08	7.16604e+08	4.02997e+08	0	0	2.57074e+08	0	0
TG(18:1_18:1_20:5)+NH4_56.38	TG(18:1_18:1_20:5)+NH4	TG	Neutral lipids	triglyceride	(18:1_18:1_20:5)	(18:1)	(18:1)	(20:5)	922.786	C59 H104 O6 N1	1.20299e+08	4.16379e+08	0	0	0	0	3.88949e+09	9.43389e+08	1.21286e+09	4.77328e+08	0	0	4.97075e+08	0	0
TG(18:1_18:2_18:2)+NH4_55.82	TG(18:1_18:2_18:2)+NH4	TG	Neutral lipids	triglyceride	(18:1_18:2_18:2)	(18:1)	(18:2)	(18:2)	898.786	C57 H104 O6 N1	0	8.31474e+08	0	2.20876e+07	0	0	6.01324e+09	9.89598e+08	1.8494e+09	7.85265e+08	0	0	5.10035e+08	0	0
TG(18:2_13:0_14:2)+NH4_49.46	TG(18:2_13:0_14:2)+NH4	TG	Neutral lipids	triglyceride	(18:2_13:0_14:2)	(18:2)	(13:0)	(14:2)	774.661	C48 H88 O6 N1	1.62937e+07	3.48123e+07	2.11396e+07	1.48544e+07	3.20212e+07	1.47321e+07	1.7503e+08	4.26761e+07	5.23213e+07	4.77095e+07	1.37617e+07	9.41464e+06	1.28311e+07	1.14252e+07	2.21112e+07
TG(18:2_14:1_14:2)+NH4_49.57	TG(18:2_14:1_14:2)+NH4	TG	Neutral lipids	triglyceride	(18:2_14:1_14:2)	(18:2)	(14:1)	(14:2)	786.661	C49 H88 O6 N1	12347365	3.47666e+07	1.0764e+07	1.30786e+07	2.52109e+07	1.53053e+07	3.84338e+08	5.50091e+07	9.59683e+07	4.1467e+07	8.55764e+06	1.11605e+07	3.23814e+07	6.94656e+06	1.70335e+07
TG(18:2_14:2_14:2)+NH4_49.43	TG(18:2_14:2_14:2)+NH4	TG	Neutral lipids	triglyceride	(18:2_14:2_14:2)	(18:2)	(14:2)	(14:2)	784.645	C49 H86 O6 N1	2.49423e+06	9.45391e+06	2.30135e+06	5.87091e+06	9.11362e+06	5.04959e+06	1.39101e+08	2.11887e+07	2.30591e+07	1.37951e+07	578675	1.35421e+06	1.88878e+06	3.10745e+06	3.42935e+06
TG(18:2_14:2_14:3)+NH4_46.19	TG(18:2_14:2_14:3)+NH4	TG	Neutral lipids	triglyceride	(18:2_14:2_14:3)	(18:2)	(14:2)	(14:3)	782.629	C49 H84 O6 N1	0	0	0	0	0	0	8.51276e+06	0	0	0	0	0	0	0	0
TG(18:3e_16:1_18:3)+H_48.75	TG(18:3e_16:1_18:3)+H	TG	Neutral lipids	triglyceride	(18:3e_16:1_18:3)	(18:3e)	(16:1)	(18:3)	835.717	C55 H95 O5	1.29921e+08	1.76457e+08	2.62451e+08	1.60315e+08	1.57225e+08	1.1081e+08	3.99867e+08	1.04269e+08	3.76723e+08	3.33389e+08	5.71618e+07	2.25484e+07	9.42656e+07	4.83703e+07	1.42915e+08
TG(19:0_18:1_18:1)+NH4_52.14	TG(19:0_18:1_18:1)+NH4	TG	Neutral lipids	triglyceride	(19:0_18:1_18:1)	(19:0)	(18:1)	(18:1)	918.848	C58 H112 O6 N1	2.41357e+09	2.32859e+09	3.02202e+09	2.64742e+09	2.94142e+09	1.52898e+09	3.32876e+09	1.25862e+09	3.43191e+09	3.11052e+09	1.12092e+09	2.53041e+08	1.22069e+09	7.68631e+08	2.90622e+09
TG(19:1_16:0_18:1)+NH4_50.74	TG(19:1_16:0_18:1)+NH4	TG	Neutral lipids	triglyceride	(19:1_16:0_18:1)	(19:1)	(16:0)	(18:1)	890.817	C56 H108 O6 N1	3.60377e+09	3.61049e+09	5.61474e+09	4268754107	4.34095e+09	2.83998e+09	6.58608e+09	2.626e+09	6.542e+09	6.22562e+09	2.2945e+09	8.01636e+08	2.05092e+09	1.6747e+09	4.14136e+09
TG(20:0_16:0_18:1)+NH4_56.29	TG(20:0_16:0_18:1)+NH4	TG	Neutral lipids	triglyceride	(20:0_16:0_18:1)	(20:0)	(16:0)	(18:1)	906.848	C57 H112 O6 N1	0	0	0	0	0	0	0	0	0	0	0	0	0	0	0
TG(20:1_18:1_18:1)+NH4_56.49	TG(20:1_18:1_18:1)+NH4	TG	Neutral lipids	triglyceride	(20:1_18:1_18:1)	(20:1)	(18:1)	(18:1)	930.848	C59 H112 O6 N1	0	0	0	0	0	0	1.09069e+09	0	0	0	0	0	0	0	0
TG(20:1_18:1_18:2)+NH4_56.64	TG(20:1_18:1_18:2)+NH4	TG	Neutral lipids	triglyceride	(20:1_18:1_18:2)	(20:1)	(18:1)	(18:2)	928.833	C59 H110 O6 N1	1.41461e+08	2.54508e+08	0	0	7.57156e+07	2.42813e+08	1.28763e+09	5.54794e+08	4.90332e+08	1.8994e+08	9.22646e+06	7.30818e+07	2.82265e+08	0	2.08869e+07
TG(20:1e_11:3_20:5)+Na_49.7	TG(20:1e_11:3_20:5)+Na	TG	Neutral lipids	triglyceride	(20:1e_11:3_20:5)	(20:1e)	(11:3)	(20:5)	839.652	C54 H88 O5 Na1	3.30555e+07	3.97506e+07	1.03985e+08	4.27115e+07	6.0663e+07	5.43383e+07	1.58678e+08	7.73364e+07	1.30209e+08	7.68273e+07	5.06225e+07	1.30999e+07	0	4.0907e+07	1.74295e+08
TG(20:2e_11:3_18:2)+Na_50.01	TG(20:2e_11:3_18:2)+Na	TG	Neutral lipids	triglyceride	(20:2e_11:3_18:2)	(20:2e)	(11:3)	(18:2)	815.652	C52 H88 O5 Na1	6.63422e+07	6.11133e+07	3.78357e+07	21504986	7.67478e+07	9.53133e+07	1.0616e+07	8.61563e+07	7.69841e+06	1.67222e+07	1.04281e+08	5.96008e+07	0	6.37797e+07	5.31417e+07
TG(20:2e_11:3_20:5)+H_50.07	TG(20:2e_11:3_20:5)+H	TG	Neutral lipids	triglyceride	(20:2e_11:3_20:5)	(20:2e)	(11:3)	(20:5)	815.655	C54 H87 O5	164620	0	0	0	5.00967e+06	4.11825e+07	0	3.03293e+07	0	0	5.38471e+07	3.8233e+07	0	2.16508e+07	0
TG(20:2e_11:4_20:5)+H_49.56	TG(20:2e_11:4_20:5)+H	TG	Neutral lipids	triglyceride	(20:2e_11:4_20:5)	(20:2e)	(11:4)	(20:5)	813.639	C54 H85 O5	9.19111e+07	1.12383e+08	1.29729e+08	88328110	1.34137e+08	1.08702e+08	2.04167e+08	1.26496e+08	1.59227e+08	1.33659e+08	1.06049e+08	7.51964e+07	9.71121e+06	9.20215e+07	1.59396e+08
TG(20:2e_16:0_18:1)+Na_49.79	TG(20:2e_16:0_18:1)+Na	TG	Neutral lipids	triglyceride	(20:2e_16:0_18:1)	(20:2e)	(16:0)	(18:1)	893.793	C57 H106 O5 Na1	8.63366e+08	7.79651e+08	1.19159e+09	8.33927e+08	9.8906e+08	6.71505e+08	1.5953e+09	4.76072e+08	1.65465e+09	1.59486e+09	2.74374e+08	1.12574e+08	4.89572e+08	3.1663e+08	6.39584e+08
TG(20:3e_16:1_18:3)+H_49.46	TG(20:3e_16:1_18:3)+H	TG	Neutral lipids	triglyceride	(20:3e_16:1_18:3)	(20:3e)	(16:1)	(18:3)	863.749	C57 H99 O5	5.73238e+08	5.04481e+08	8.36357e+08	5.14192e+08	5.83501e+08	4.21424e+08	1.15486e+09	3.03926e+08	1.27204e+09	1.06545e+09	1.75546e+08	6.30068e+07	3.22023e+08	1.76701e+08	4.32137e+08
TG(20:3e_18:1_18:1)+H_49.36	TG(20:3e_18:1_18:1)+H	TG	Neutral lipids	triglyceride	(20:3e_18:1_18:1)	(20:3e)	(18:1)	(18:1)	895.811	C59 H107 O5	7.60108e+08	6.49855e+08	1.01984e+09	7.25967e+08	8.54636e+08	6.12889e+08	1.25147e+09	4.3296e+08	1.34542e+09	1.28605e+09	2.55458e+08	9.46623e+07	4.22777e+08	3.02247e+08	4.55527e+08
TG(20:3e_18:1_18:2)+H_49.64	TG(20:3e_18:1_18:2)+H	TG	Neutral lipids	triglyceride	(20:3e_18:1_18:2)	(20:3e)	(18:1)	(18:2)	893.796	C59 H105 O5	6.69699e+08	6.14709e+08	9.59843e+08	6.63797e+08	7.83991e+08	5.13424e+08	1.33824e+09	3.66737e+08	1.34427e+09	1.31296e+09	2.12554e+08	8.96221e+07	3.99051e+08	2.43877e+08	5.17076e+08
TG(20:3e_18:1_18:3)+H_47.18	TG(20:3e_18:1_18:3)+H	TG	Neutral lipids	triglyceride	(20:3e_18:1_18:3)	(20:3e)	(18:1)	(18:3)	891.78	C59 H103 O5	1.95188e+08	1.68052e+08	2.7388e+08	1.706e+08	2.21635e+08	1.09951e+08	4.70675e+08	7.40127e+07	4.73402e+08	3.90334e+08	4.23702e+07	1.0248e+07	9.8195e+07	4.16611e+07	1.68646e+08
TG(20:4e_16:1_16:1)+H_51.1	TG(20:4e_16:1_16:1)+H	TG	Neutral lipids	triglyceride	(20:4e_16:1_16:1)	(20:4e)	(16:1)	(16:1)	837.733	C55 H97 O5	7.32126e+08	8.16709e+08	1.22118e+09	7.19896e+08	8.08026e+08	5.55885e+08	1.45346e+09	4.65892e+08	1.51582e+09	1.47213e+09	2.66129e+08	1.33474e+08	5.00642e+08	3.04269e+08	5.26257e+08
TG(20:4e_16:1_18:1)+H_49.41	TG(20:4e_16:1_18:1)+H	TG	Neutral lipids	triglyceride	(20:4e_16:1_18:1)	(20:4e)	(16:1)	(18:1)	865.764	C57 H101 O5	1.38605e+09	1.33319e+09	2.18519e+09	1.30848e+09	1.63648e+09	9.4143e+08	2.73238e+09	6.6644e+08	2.8861e+09	2.36217e+09	3.17554e+08	1.15048e+08	8.60041e+08	3.69739e+08	9.34666e+08
TG(20:5_14:2_18:2)+NH4_47.51	TG(20:5_14:2_18:2)+NH4	TG	Neutral lipids	triglyceride	(20:5_14:2_18:2)	(20:5)	(14:2)	(18:2)	862.692	C55 H92 O6 N1	600086	1.84861e+06	168744	902598	0	431810	9.48656e+07	3.8231e+06	6.90705e+06	2.8295e+06	384920	15268.4	939347	346423	0
TG(32:1e)+Na_43.98	TG(32:1e)+Na	TG	Neutral lipids	triglyceride	(32:1e)	(32:1e)			589.48	C35 H66 O5 Na1	2.63166e+09	2.46644e+09	5.58089e+09	2.40656e+09	2.53973e+09	2.27778e+09	5.35117e+09	2.41144e+09	4.99839e+09	4.40036e+09	4.30907e+09	2.11995e+09	2.81319e+09	3.96724e+09	5.26922e+09
TG(39:4)+NH4_38.15	TG(39:4)+NH4	TG	Neutral lipids	triglyceride	(39:4)	(39:4)			690.567	C42 H76 O6 N1	2.65175e+08	3.14579e+08	3.76417e+08	4.43945e+08	2.67478e+08	1.91164e+08	4.39768e+08	1.52465e+08	2.52422e+08	4.64469e+08	1.48374e+08	9.20507e+07	2.93779e+08	9.41187e+07	2.43063e+08
TG(45:6)+NH4_49.09	TG(45:6)+NH4	TG	Neutral lipids	triglyceride	(45:6)	(45:6)			770.629	C48 H84 O6 N1	1.01284e+08	1.35403e+08	1.5935e+08	1.16504e+08	1.50569e+08	1.02091e+08	3.20585e+08	1.31208e+08	2.09049e+08	1.90922e+08	1.06082e+08	7.37664e+07	4.98586e+07	8.97587e+07	1.68904e+08
TG(4:0_14:1_16:1)+NH4_48.46	TG(4:0_14:1_16:1)+NH4	TG	Neutral lipids	triglyceride	(4:0_14:1_16:1)	(4:0)	(14:1)	(16:1)	624.52	C37 H70 O6 N1	2.4518e+06	1.5543e+07	1.38004e+07	1.07121e+07	8.02307e+06	1.45157e+07	2.78873e+07	1.47184e+06	2.64471e+07	1.01303e+08	1.42939e+06	0	1.09088e+06	932269	424242
TG(4:0_16:0_16:1)+NH4_48.35	TG(4:0_16:0_16:1)+NH4	TG	Neutral lipids	triglyceride	(4:0_16:0_16:1)	(4:0)	(16:0)	(16:1)	654.567	C39 H76 O6 N1	7.81692e+08	7.22375e+08	1.20304e+09	5.99174e+08	6.90272e+08	7.42466e+08	1.10689e+09	5.37029e+08	1.6761e+09	1.58252e+09	4.18949e+08	2.41073e+08	4.4854e+08	3.94882e+08	3.35076e+08
TG(4:0_16:0_18:1)+NH4_44.43	TG(4:0_16:0_18:1)+NH4	TG	Neutral lipids	triglyceride	(4:0_16:0_18:1)	(4:0)	(16:0)	(18:1)	682.598	C41 H80 O6 N1	5.81594e+06	1.53505e+07	5.77745e+07	1.61095e+07	1.06784e+07	1.91803e+07	7.00425e+07	1.2138e+07	7.93817e+07	8.90569e+07	2.37519e+06	337812	4.01339e+06	2.27854e+06	1.90073e+06
TG(4:0_16:1_16:1)+NH4_48.95	TG(4:0_16:1_16:1)+NH4	TG	Neutral lipids	triglyceride	(4:0_16:1_16:1)	(4:0)	(16:1)	(16:1)	652.551	C39 H74 O6 N1	6.40749e+06	39049628	2.99761e+07	2.02083e+07	1.69241e+07	3.07333e+07	1.11936e+08	7.26246e+06	5.93427e+07	1.49329e+08	6.27892e+06	0	2.88777e+06	1.80533e+06	2.51989e+06
TG(6:0_11:1_14:2)+H_23.53	TG(6:0_11:1_14:2)+H	TG	Neutral lipids	triglyceride	(6:0_11:1_14:2)	(6:0)	(11:1)	(14:2)	563.431	C34 H59 O6	8.30045e+06	7.9143e+06	1.2084e+07	7.30147e+06	6.59703e+06	0	8.59976e+06	0	1.01491e+07	1.07931e+07	0	0	0	0	0
TG(6:0_6:0_9:0)+Na_12.99	TG(6:0_6:0_9:0)+Na	TG	Neutral lipids	triglyceride	(6:0_6:0_9:0)	(6:0)	(6:0)	(9:0)	451.303	C24 H44 O6 Na1	0	0	0	0	0	0	0	0	0	0	0	0	0	0	0
WE(3:0_16:4)+H_25.61	WE(3:0_16:4)+H	WE	Fatty acyl and other lipids	wax esters	(3:0_16:4)	(3:0)	(16:4)		291.232	H31 C19 O2	0	6.31727e+07	0	0	0	0	0	0	0	7.22423e+06	0	0	0	0	0
WE(5:0_16:4)+H_30.76	WE(5:0_16:4)+H	WE	Fatty acyl and other lipids	wax esters	(5:0_16:4)	(5:0)	(16:4)		319.263	H35 C21 O2	1.17308e+07	8.33677e+06	1.73299e+07	1.44288e+07	4.09471e+06	0	1.46721e+07	0	0	2.24297e+06	0	0	0	0	0
ZyE(33:6)+NH4_49.24	ZyE(33:6)+NH4	ZyE	Neutral lipids	Zymosterol Ester	(33:6)	(33:6)			866.775	C60 H100 O2 N1	2.27149e+09	2.25868e+09	3.57921e+09	2.20236e+09	2.78816e+09	2.325e+09	4.23685e+09	1.0373e+09	4.11984e+09	5.21398e+09	4.10883e+08	2.18885e+07	1.40654e+09	1.14671e+09	1.31203e+09
ZyE(35:6)+NH4_49.48	ZyE(35:6)+NH4	ZyE	Neutral lipids	Zymosterol Ester	(35:6)	(35:6)			894.806	C62 H104 O2 N1	1.15371e+09	1.02035e+09	1.57539e+09	1.13964e+09	1.3599e+09	9.45919e+08	1.97077e+09	6.82488e+08	2.23664e+09	2.0677e+09	4.20841e+08	1.52696e+08	6.49191e+08	4.79413e+08	7.44352e+08
